# Supplementary material for: A highly stable and hierarchical tetrathiafulvalene-based metal–organic framework with improved performance as a solid catalyst
Source: Chem Sci. 2018 Jan 24;9(9):2413–8. doi: 10.1039/c7sc04829g (PMC5909329; doi:10.1039/c7sc04829g)
Supplement: Supplementary file 2 [file SC-009-C7SC04829G-s002.cif]

# Electronic Supplementary Material (ESI) for Chemical Science.
# This journal is © The Royal Society of Chemistry 2018

####################################################################### 
# 
# This file contains crystal structure data downloaded from the 
# Cambridge Structural Database (CSD) hosted by the Cambridge 
# Crystallographic Data Centre (CCDC).
# 
# Full information about CCDC data access policies and citation 
# guidelines are available at http://www.ccdc.cam.ac.uk/access/V1 
# 
# Audit and citation data items may have been added by the CCDC. 
# Please retain this information to preserve the provenance of 
# this file and to allow appropriate attribution of the data. 
# 
#######################################################################

data_m_femof_dmf1_collection1_
_database_code_depnum_ccdc_archive 'CCDC 1579606'
_audit_update_record             
;
2017-10-12 deposited with the CCDC.
2018-01-24 downloaded from the CCDC.
;

# start Validation Reply Form
_vrf_THETM01_m_femof_dmf1_collection1_ 
;
PROBLEM: The value of sine(theta_max)/wavelength is less than 0.550
RESPONSE: Despite the use of Synchrotron radiation, crystals only 
diffracted to 1.2 Armstrong of resolution. So the data was trimmed
accordingly.
;
_vrf_RINTA01_m_femof_dmf1_collection1_ 
;
PROBLEM: The value of Rint is greater than 0.18
RESPONSE: 

The use of synchrotron radiation produced severe beam damage on the crystal
affecting the quality of the data
;
_vrf_PLAT308_m_femof_dmf1_collection1_ 
;
PROBLEM: Single Bonded Metal Atom in Structure  (Unusual)        Fe2 Check 
RESPONSE: In the model produced iron metals are appropiately bound 
to oxygens of carboxylate groups of water molecules
;
_vrf_PLAT420_m_femof_dmf1_collection1_ 
;
PROBLEM: D-H Without Acceptor       O4     -- *H4A    ...     Please Check 
RESPONSE: 
The structure had to be squeezed in order to account with the ill shaped 
electrondensity of the pores. 
;
_vrf_PLAT430_m_femof_dmf1_collection1_ 
;
PROBLEM: Short Inter D...A Contact  O6     ..  O12     ..       2.73 Ang.  
RESPONSE: ...
;
# end Validation Reply Form


_audit_creation_date             2017-10-12
_audit_creation_method           
;
Olex2 1.2
(compiled 2017.08.10 svn.r3458 for OlexSys, GUI svn.r5381)
;
_shelxl_version_number           2014/6
_chemical_name_common            ?
_chemical_name_systematic        ?
_chemical_formula_moiety         
'0.5(C102 H60 Fe6 O32 S12), 3(C2.05 H3.08 Fe0.51 O2.4)'
_chemical_formula_sum            'C57.04 H39.07 Fe4.51 O23.05 S6'
_chemical_formula_weight         1537.58
_chemical_absolute_configuration ?
_chemical_melting_point          ?
loop_
_atom_type_symbol
_atom_type_description
_atom_type_scat_dispersion_real
_atom_type_scat_dispersion_imag
_atom_type_scat_source
C C 0.0030 0.0010 'International Tables Vol C Tables 4.2.6.8 and 6.1.1.4'
H H 0.0000 0.0000 'International Tables Vol C Tables 4.2.6.8 and 6.1.1.4'
Fe Fe 0.3520 0.8020 'International Tables Vol C Tables 4.2.6.8 and 6.1.1.4'
O O 0.0110 0.0060 'International Tables Vol C Tables 4.2.6.8 and 6.1.1.4'
S S 0.1180 0.1170 'International Tables Vol C Tables 4.2.6.8 and 6.1.1.4'

_shelx_space_group_comment       
;
The symmetry employed for this shelxl refinement is uniquely defined
by the following loop, which should always be used as a source of
symmetry information in preference to the above space-group names.
They are only intended as comments.
;
_space_group_crystal_system      hexagonal
_space_group_IT_number           189
_space_group_name_H-M_alt        'P -6 2 m'
_space_group_name_Hall           'P -6 -2'
loop_
_space_group_symop_operation_xyz
'x, y, z'
'-y, x-y, z'
'-x+y, -x, z'
'x, y, -z'
'-y, x-y, -z'
'-x+y, -x, -z'
'y, x, -z'
'x-y, -y, -z'
'-x, -x+y, -z'
'y, x, z'
'x-y, -y, z'
'-x, -x+y, z'

_cell_length_a                   33.298(3)
_cell_length_b                   33.298(3)
_cell_length_c                   12.3958(7)
_cell_angle_alpha                90
_cell_angle_beta                 90
_cell_angle_gamma                120
_cell_volume                     11903(2)
_cell_formula_units_Z            2.00004
_cell_measurement_reflns_used    4210
_cell_measurement_temperature    100
_cell_measurement_theta_max      19.5010
_cell_measurement_theta_min      1.8210
_shelx_estimated_absorpt_T_max   0.994
_shelx_estimated_absorpt_T_min   0.945
_exptl_absorpt_coefficient_mu    0.316
_exptl_absorpt_correction_T_max  1.00000
_exptl_absorpt_correction_T_min  0.86271
_exptl_absorpt_correction_type   multi-scan
_exptl_absorpt_process_details   
;
CrysAlisPro 1.171.39.30c (Rigaku Oxford Diffraction, 2017)
Empirical absorption correction using spherical harmonics,
 implemented in SCALE3 ABSPACK scaling algorithm.
;
_exptl_absorpt_special_details   ?
_exptl_crystal_colour            'clear dark red'
_exptl_crystal_colour_lustre     clear
_exptl_crystal_colour_modifier   dark
_exptl_crystal_colour_primary    red
_exptl_crystal_density_diffrn    0.429
_exptl_crystal_density_meas      ?
_exptl_crystal_density_method    ?
_exptl_crystal_description       needle
_exptl_crystal_F_000             1558
_exptl_crystal_size_max          0.18
_exptl_crystal_size_mid          0.03
_exptl_crystal_size_min          0.02
_exptl_transmission_factor_max   ?
_exptl_transmission_factor_min   ?
_diffrn_reflns_av_R_equivalents  0.2068
_diffrn_reflns_av_unetI/netI     0.0804
_diffrn_reflns_Laue_measured_fraction_full 0.354
_diffrn_reflns_Laue_measured_fraction_max 0.995
_diffrn_reflns_limit_h_max       27
_diffrn_reflns_limit_h_min       -27
_diffrn_reflns_limit_k_max       27
_diffrn_reflns_limit_k_min       -27
_diffrn_reflns_limit_l_max       10
_diffrn_reflns_limit_l_min       -10
_diffrn_reflns_number            22307
_diffrn_reflns_point_group_measured_fraction_full 0.347
_diffrn_reflns_point_group_measured_fraction_max 0.996
_diffrn_reflns_theta_full        24.415
_diffrn_reflns_theta_max         16.679
_diffrn_reflns_theta_min         1.811
_diffrn_ambient_temperature      100
_diffrn_detector_area_resol_mean ?
_diffrn_measured_fraction_theta_full 0.354
_diffrn_measured_fraction_theta_max 0.995
_diffrn_measurement_device_type  'Fluid Film Devices'
_diffrn_measurement_method       'shutterless scans'
_diffrn_measurement_specimen_support 'MiTeGen MicroMount'
_diffrn_radiation_type           ?
_diffrn_radiation_wavelength     0.6889
_diffrn_source                   'Diamond Light Source Beamline I19-1'
_reflns_Friedel_coverage         0.858
_reflns_Friedel_fraction_full    0.339
_reflns_Friedel_fraction_max     0.998
_reflns_number_gt                2342
_reflns_number_total             2697
_reflns_special_details          
;
 Reflections were merged by SHELXL according to the crystal
 class for the calculation of statistics and refinement.
 
 Structure factors included contributions from the .fab file.
 
 _reflns_Friedel_fraction is defined as the number of unique
 Friedel pairs measured divided by the number that would be
 possible theoretically, ignoring centric projections and
 systematic absences.
;
_reflns_threshold_expression     'I > 2\s(I)'
_computing_cell_refinement       'CrysAlisPro 1.171.39.30c (Rigaku OD, 2017)'
_computing_data_collection       'CrysAlisPro 1.171.39.30c (Rigaku OD, 2017)'
_computing_data_reduction        'CrysAlisPro 1.171.39.30c (Rigaku OD, 2017)'
_computing_molecular_graphics    'Olex2 (Dolomanov et al., 2009)'
_computing_publication_material  'Olex2 (Dolomanov et al., 2009)'
_computing_structure_refinement  'ShelXL (Sheldrick, 2015)'
_computing_structure_solution    'ShelXT (Sheldrick, 2015)'
_refine_diff_density_max         0.108
_refine_diff_density_min         -0.074
_refine_diff_density_rms         0.010
_refine_ls_abs_structure_details 
;
 Refined as an inversion twin.
;
_refine_ls_abs_structure_Flack   0.50(4)
_refine_ls_extinction_coef       .
_refine_ls_extinction_method     none
_refine_ls_goodness_of_fit_ref   0.671
_refine_ls_hydrogen_treatment    constr
_refine_ls_matrix_type           full
_refine_ls_number_parameters     215
_refine_ls_number_reflns         2697
_refine_ls_number_restraints     199
_refine_ls_R_factor_all          0.0391
_refine_ls_R_factor_gt           0.0324
_refine_ls_restrained_S_all      0.667
_refine_ls_shift/su_max          0.000
_refine_ls_shift/su_mean         0.000
_refine_ls_structure_factor_coef Fsqd
_refine_ls_weighting_details     
'w=1/[\s^2^(Fo^2^)+(0.0753P)^2^+1.7026P] where P=(Fo^2^+2Fc^2^)/3'
_refine_ls_weighting_scheme      calc
_refine_ls_wR_factor_gt          0.0866
_refine_ls_wR_factor_ref         0.0929
_refine_special_details          
'Starting material iron acetate clusters were found disordered and modelled over six positions in the channel. In the asymmetric unit, only one iron acetate cluster was found. The occupancy was refined, obtaining only 16% of occupancy in the asymmetric unit. Part -1 command was used to avoid short contacts between symmetry generated units. C-O, C-C bond were restrained using DFIX and SADI commends. The atomic displacement parameters were also restrained using SIMU and RIGU commands. No other starting material or solvent molecules were possible to model in the pores, so solvent mask implemented by Olex 2 was used to account with the remaining electrondensity. The phenyl groups of the framework ligands were disordered and modelled over two sites. The crystal was refined as a two components inversion twin.,Twin,SQUEEZE'
_olex2_refinement_description    
;
1. Twinned data refinement
 Scales: 0.50(4)
 0.50(4)
2. Fixed Uiso
 At 1.2 times of:
  All C(H) groups
 At 1.5 times of:
  All C(H,H,H) groups, All O(H,H) groups
3. Restrained distances
 C73-C22
 1.54 with sigma of 0.02
 O4-H4A = O4-H4B
 0.85 with sigma of 0.02
 H4A-H4B
 1.34 with sigma of 0.04
 O6-C17 \\sim O7-C17 \\sim O11-C28 \\sim O10-C28 \\sim O9-C73 \\sim O8-C73
 with sigma of 0.02
 O9-C22 \\sim C22-O8
 with sigma of 0.02
 Fe1-H4A \\sim Fe1-H4B
 with sigma of 0.02
 Fe3-O5 \\sim Fe4-O5 \\sim Fe2-O5
 with sigma of 0.02
 Fe2-O11 \\sim Fe4-O10 \\sim Fe4-O9 \\sim Fe3-O8 \\sim Fe3-O7 \\sim Fe2-O6
\\sim Fe2-O12
 with sigma of 0.02
4. Uiso/Uaniso restraints and constraints
C4 \\sim C10: within 2A with sigma of 0.002 and sigma for terminal atoms of
0.004
C16 \\sim Fe2 \\sim O5 \\sim O6 \\sim O11 \\sim Fe3 \\sim Fe4 \\sim C17 \\sim
C28 \\sim O7 \\sim O8 \\sim O9 \\sim O10 \\sim C14 \\sim C73 \\sim C22: within
2A with sigma of 0.002 and sigma for terminal atoms of 0.004
5. Rigid body (RIGU) restrains
 C4, C10, C3, C11, C8, C7, C6, C9
 with sigma for 1-2 distances of 0.004 and sigma for 1-3 distances of 0.004
 C7, Fe1, O1, O4, O2, C1, O3, C2, C8, C11, C3, C9, C6, C10, C12, C13, S14, C15
 with sigma for 1-2 distances of 0.002 and sigma for 1-3 distances of 0.002
6. Others
 Sof(Fe2)=Sof(Fe3)=Sof(O5)=Sof(Fe4)=Sof(O12)=0.25*FVAR(2)
 Sof(O9)=Sof(O11)=Sof(O6)=Sof(O7)=Sof(C17)=Sof(C14)=Sof(H14A)=Sof(H14B)=
 Sof(H14C)=Sof(C28)=Sof(O10)=Sof(C16)=Sof(H16A)=Sof(H16B)=Sof(H16C)=Sof(O8)=
 Sof(C73)=Sof(C22)=Sof(H)=Sof(H22B)=Sof(H22C)=0.5*FVAR(2)
 Fixed Sof: H4A(0.5) H4B(0.5) C8(0.5) H8(0.5) C9(0.5) H9(0.5) C10(0.5)
 H10(0.5) C11(0.5) H11(0.5) C3(0.5) H3(0.5) C7(0.5) H7(0.5) C6(0.5) H6(0.5)
 C4(0.5) H4(0.5)
 Fixed Z: Fe2(0) Fe3(0) O5(0) Fe4(0)
7.a Me refined with riding coordinates:
 C14(H14A,H14B,H14C), C16(H16A,H16B,H16C), C22(H,H22B,H22C)
7.b Aromatic/amide H refined with riding coordinates:
 C8(H8), C9(H9), C10(H10), C11(H11), C3(H3), C7(H7), C6(H6), C4(H4)
7.c Fitted hexagon refined as free rotating group:
 C3(C2,C7,C6,C12,C4)
;
_atom_sites_solution_hydrogens   mixed
_atom_sites_solution_primary     dual
_atom_sites_solution_secondary   ?
loop_
_atom_site_label
_atom_site_type_symbol
_atom_site_fract_x
_atom_site_fract_y
_atom_site_fract_z
_atom_site_U_iso_or_equiv
_atom_site_adp_type
_atom_site_occupancy
_atom_site_site_symmetry_order
_atom_site_calc_flag
_atom_site_refinement_flags_posn
_atom_site_refinement_flags_adp
_atom_site_refinement_flags_occupancy
_atom_site_disorder_assembly
_atom_site_disorder_group
Fe1 Fe 0.32386(5) 0.71869(5) 0.5000 0.0946(6) Uani 1 2 d DS TU P . .
S14 S 0.05621(6) 0.62406(9) 0.11668(12) 0.1268(9) Uani 1 1 d . U . . .
O1 O 0.3333 0.6667 0.5000 0.096(3) Uani 1 6 d S TU P . .
O4 O 0.31482(19) 0.7726(2) 0.5000 0.1009(18) Uani 1 2 d DS TU P . .
H4A H 0.301(15) 0.778(9) 0.55(2) 0.151 Uiso 0.5 1 d DR . . . .
H4B H 0.299(15) 0.777(10) 0.45(2) 0.151 Uiso 0.5 1 d DR . . . .
O3 O 0.24735(16) 0.61947(18) 0.3844(3) 0.1086(16) Uani 1 1 d . U . . .
O2 O 0.27451(19) 0.68974(19) 0.3797(4) 0.1371(19) Uani 1 1 d . U . . .
C1 C 0.2453(3) 0.6494(3) 0.3504(6) 0.100(2) Uani 1 1 d . U . . .
C15 C 0.0197(2) 0.6065(3) 0.0000 0.071(2) Uani 1 2 d S TU P . .
C13 C 0.1057(2) 0.6329(3) 0.0553(5) 0.115(2) Uani 1 1 d . U . . .
C8 C 0.2174(5) 0.6797(5) 0.2068(9) 0.099(4) Uani 0.5 1 d . U . A 1
H8 H 0.2438 0.7099 0.2112 0.118 Uiso 0.5 1 calc R . . A 1
C9 C 0.1826(4) 0.6688(5) 0.1212(9) 0.095(4) Uani 0.5 1 d . U . A 1
H9 H 0.1921 0.6872 0.0576 0.115 Uiso 0.5 1 calc R . . A 1
C10 C 0.1395(5) 0.6013(6) 0.1818(9) 0.106(4) Uani 0.5 1 d . U . A 1
H10 H 0.1129 0.5719 0.1694 0.127 Uiso 0.5 1 calc R . . A 1
C11 C 0.1739(5) 0.6053(5) 0.2576(9) 0.100(4) Uani 0.5 1 d . U . A 1
H11 H 0.1707 0.5791 0.2955 0.120 Uiso 0.5 1 calc R . . A 1
Fe2 Fe 0.23931(18) 0.84528(18) 0.0000 0.048(2) Uiso 0.0856(12) 1 d DS TU P B -1
Fe3 Fe 0.17068(19) 0.8889(2) 0.0000 0.057(2) Uiso 0.0856(12) 1 d DS TU P B -1
O5 O 0.2308(5) 0.8972(5) 0.0000 0.052(2) Uiso 0.0856(12) 1 d DS TU P B -1
C3 C 0.1930(3) 0.6119(3) 0.2029(6) 0.128(6) Uani 0.5 1 d . U . A 2
H3 H 0.2032 0.5898 0.2047 0.153 Uiso 0.5 1 calc R . . A 2
C2 C 0.21222(19) 0.6494(2) 0.2732(4) 0.101(2) Uani 1 1 d G U . . .
C7 C 0.1974(3) 0.6817(2) 0.2706(6) 0.117(4) Uani 0.5 1 d G U . A 2
H7 H 0.2105 0.7074 0.3186 0.140 Uiso 0.5 1 calc R . . A 2
C6 C 0.1634(3) 0.6765(3) 0.1976(6) 0.161(7) Uani 0.5 1 d G U . A 2
H6 H 0.1532 0.6985 0.1958 0.193 Uiso 0.5 1 calc R . . A 2
C12 C 0.14421(19) 0.6389(3) 0.1273(4) 0.105(2) Uani 1 1 d G U . . .
C4 C 0.1590(3) 0.6066(2) 0.1299(6) 0.106(4) Uani 0.5 1 d G U . A 2
H4 H 0.1459 0.5810 0.0819 0.127 Uiso 0.5 1 calc R . . A 2
O9 O 0.2619(5) 0.9832(5) 0.1352(11) 0.062(4) Uiso 0.171(2) 1 d D U . B -1
Fe4 Fe 0.2825(2) 0.95719(19) 0.0000 0.052(2) Uiso 0.0856(12) 1 d DS TU P B -1
O11 O 0.2904(6) 0.8713(6) 0.1295(13) 0.060(4) Uiso 0.171(2) 1 d D U . B -1
O6 O 0.1880(6) 0.8011(6) 0.1188(13) 0.070(5) Uiso 0.171(2) 1 d D U . B -1
O7 O 0.1326(6) 0.8301(6) 0.1079(13) 0.071(5) Uiso 0.171(2) 1 d D U . B -1
C17 C 0.1579(9) 0.8139(10) 0.152(2) 0.070(4) Uiso 0.171(2) 1 d D U . B -1
C14 C 0.1323(10) 0.7762(10) 0.239(2) 0.070(6) Uiso 0.171(2) 1 d . U . B -1
H14A H 0.1082 0.7807 0.2728 0.105 Uiso 0.171(2) 1 calc R . . B -1
H14B H 0.1179 0.7455 0.2055 0.105 Uiso 0.171(2) 1 calc R . . B -1
H14C H 0.1544 0.7785 0.2943 0.105 Uiso 0.171(2) 1 calc R . . B -1
C28 C 0.3247(9) 0.9083(7) 0.175(2) 0.060(4) Uiso 0.171(2) 1 d D U . B -1
O10 O 0.3131(6) 0.9379(6) 0.1327(13) 0.061(4) Uiso 0.171(2) 1 d D U . B -1
C16 C 0.3560(10) 0.9111(10) 0.234(2) 0.060(6) Uiso 0.171(2) 1 d . U . B -1
H16A H 0.3764 0.9436 0.2552 0.090 Uiso 0.171(2) 1 calc R . . B -1
H16B H 0.3424 0.8923 0.2991 0.090 Uiso 0.171(2) 1 calc R . . B -1
H16C H 0.3741 0.8998 0.1956 0.090 Uiso 0.171(2) 1 calc R . . B -1
O8 O 0.1796(6) 0.9394(5) 0.1222(13) 0.062(4) Uiso 0.171(2) 1 d D U . B -1
C73 C 0.2190(6) 0.9726(8) 0.165(2) 0.061(4) Uiso 0.171(2) 1 d D U . B -1
C22 C 0.2150(7) 1.0108(8) 0.2281(19) 0.057(6) Uiso 0.171(2) 1 d D U . B -1
H H 0.2454 1.0335 0.2568 0.086 Uiso 0.171(2) 1 calc R . . B -1
H22B H 0.2039 1.0263 0.1793 0.086 Uiso 0.171(2) 1 calc R . . B -1
H22C H 0.1930 0.9966 0.2878 0.086 Uiso 0.171(2) 1 calc R . . B -1
O12 O 0.2462(6) 0.7830(5) 0.0000 0.026(6) Uiso 0.171(2) 2 d DS T P . .

loop_
_atom_site_aniso_label
_atom_site_aniso_U_11
_atom_site_aniso_U_22
_atom_site_aniso_U_33
_atom_site_aniso_U_23
_atom_site_aniso_U_13
_atom_site_aniso_U_12
Fe1 0.1077(11) 0.1163(11) 0.0567(8) 0.000 0.000 0.0536(9)
S14 0.0804(13) 0.234(3) 0.0509(9) -0.0088(12) -0.0021(8) 0.0669(15)
O1 0.122(4) 0.122(4) 0.043(5) 0.000 0.000 0.061(2)
O4 0.065(4) 0.113(4) 0.102(4) 0.000 0.000 0.028(3)
O3 0.134(4) 0.110(4) 0.072(3) -0.006(3) -0.047(3) 0.053(3)
O2 0.162(4) 0.116(4) 0.128(4) 0.000(3) -0.062(3) 0.065(3)
C1 0.122(5) 0.121(5) 0.056(4) 0.005(4) -0.020(3) 0.061(4)
C15 0.066(6) 0.115(6) 0.032(3) 0.000 0.000 0.046(5)
C13 0.075(4) 0.191(7) 0.070(4) 0.012(3) -0.002(3) 0.060(4)
C8 0.090(7) 0.147(7) 0.055(6) 0.016(5) -0.009(5) 0.056(6)
C9 0.079(5) 0.165(8) 0.040(5) 0.016(5) 0.001(4) 0.060(5)
C10 0.104(7) 0.169(6) 0.044(7) 0.002(5) 0.005(5) 0.067(5)
C11 0.108(7) 0.145(7) 0.045(7) 0.001(5) -0.001(6) 0.061(5)
C3 0.143(13) 0.167(9) 0.086(10) -0.018(8) -0.037(10) 0.087(9)
C2 0.110(5) 0.144(5) 0.048(4) 0.013(3) -0.010(3) 0.064(4)
C7 0.124(9) 0.154(8) 0.080(8) -0.002(7) -0.028(7) 0.076(8)
C6 0.182(12) 0.207(10) 0.130(11) -0.038(9) -0.083(10) 0.125(10)
C12 0.079(4) 0.170(6) 0.059(4) 0.011(4) 0.001(3) 0.057(4)
C4 0.105(7) 0.169(7) 0.044(7) 0.000(5) 0.006(6) 0.067(6)

_geom_special_details            
;
 All esds (except the esd in the dihedral angle between two l.s. planes)
 are estimated using the full covariance matrix.  The cell esds are taken
 into account individually in the estimation of esds in distances, angles
 and torsion angles; correlations between esds in cell parameters are only
 used when they are defined by crystal symmetry.  An approximate (isotropic)
 treatment of cell esds is used for estimating esds involving l.s. planes.
;
loop_
_geom_bond_atom_site_label_1
_geom_bond_atom_site_label_2
_geom_bond_distance
_geom_bond_site_symmetry_2
_geom_bond_publ_flag
Fe1 O1 1.9096(14) . ?
Fe1 O4 1.964(7) . ?
Fe1 O3 2.025(5) 6_566 ?
Fe1 O3 2.025(5) 3_565 ?
Fe1 O2 2.067(5) . ?
Fe1 O2 2.067(5) 4_556 ?
S14 C15 1.789(4) . ?
S14 C13 1.702(6) . ?
O1 Fe1 1.9096(14) 2_665 ?
O1 Fe1 1.9096(14) 3_565 ?
O3 Fe1 2.025(5) 2_665 ?
O3 C1 1.114(8) . ?
O2 C1 1.256(8) . ?
C1 C2 1.460(9) . ?
C15 S14 1.789(4) 4 ?
C15 C15 1.137(12) 9 ?
C13 C13 1.371(11) 4 ?
C13 C12 1.491(7) . ?
C8 C9 1.475(16) . ?
C8 C2 1.245(13) . ?
C9 C12 1.166(12) . ?
C10 C11 1.437(17) . ?
C10 C12 1.360(16) . ?
C11 C2 1.397(15) . ?
Fe2 O5 1.886(14) . ?
Fe2 O11 2.179(15) . ?
Fe2 O6 2.177(15) . ?
Fe2 O12 2.199(15) . ?
Fe3 O5 1.879(14) . ?
Fe3 O7 2.179(15) . ?
Fe3 O8 2.170(14) . ?
O5 Fe4 1.876(15) . ?
C3 C2 1.3900 . ?
C3 C4 1.3900 . ?
C2 C7 1.3900 . ?
C7 C6 1.3900 . ?
C6 C12 1.3900 . ?
C12 C4 1.3900 . ?
O9 Fe4 2.151(13) . ?
O9 C73 1.342(18) . ?
Fe4 O10 2.192(15) . ?
O11 C28 1.32(2) . ?
O6 C17 1.338(18) . ?
O7 C17 1.325(18) . ?
C17 C14 1.55(4) . ?
C28 O10 1.335(19) . ?
C28 C16 1.24(3) . ?
O8 C73 1.335(18) . ?
C73 C22 1.55(2) . ?

loop_
_geom_angle_atom_site_label_1
_geom_angle_atom_site_label_2
_geom_angle_atom_site_label_3
_geom_angle
_geom_angle_site_symmetry_1
_geom_angle_site_symmetry_3
_geom_angle_publ_flag
O1 Fe1 O4 179.41(19) . . ?
O1 Fe1 O3 93.54(15) . 6_566 ?
O1 Fe1 O3 93.54(15) . 3_565 ?
O1 Fe1 O2 91.74(16) . . ?
O1 Fe1 O2 91.73(16) . 4_556 ?
O4 Fe1 O3 86.04(19) . 6_566 ?
O4 Fe1 O3 86.04(19) . 3_565 ?
O4 Fe1 O2 88.68(19) . 4_556 ?
O4 Fe1 O2 88.67(19) . . ?
O3 Fe1 O3 90.2(3) 6_566 3_565 ?
O3 Fe1 O2 174.6(2) 6_566 . ?
O3 Fe1 O2 88.5(2) 6_566 4_556 ?
O3 Fe1 O2 174.6(2) 3_565 4_556 ?
O3 Fe1 O2 88.5(2) 3_565 . ?
O2 Fe1 O2 92.4(3) 4_556 . ?
C13 S14 C15 97.8(3) . . ?
Fe1 O1 Fe1 120.0 . 3_565 ?
Fe1 O1 Fe1 120.0 . 2_665 ?
Fe1 O1 Fe1 120.000(1) 2_665 3_565 ?
C1 O3 Fe1 140.2(6) . 2_665 ?
C1 O2 Fe1 135.8(5) . . ?
O3 C1 O2 119.2(8) . . ?
O3 C1 C2 129.2(9) . . ?
O2 C1 C2 111.6(8) . . ?
S14 C15 S14 107.9(3) . 4 ?
C15 C15 S14 126.03(16) 9 4 ?
C15 C15 S14 126.03(16) 9 . ?
C13 C13 S14 116.6(2) 4 . ?
C13 C13 C12 126.8(3) 4 . ?
C12 C13 S14 116.7(4) . . ?
C2 C8 C9 120.2(13) . . ?
C12 C9 C8 123.7(11) . . ?
C12 C10 C11 121.4(14) . . ?
C2 C11 C10 117.0(13) . . ?
O5 Fe2 O11 94.6(6) . . ?
O5 Fe2 O6 101.1(6) . . ?
O5 Fe2 O12 177.7(7) . . ?
O11 Fe2 O6 87.9(7) . . ?
O11 Fe2 O12 86.9(6) . . ?
O6 Fe2 O12 77.2(6) . . ?
O5 Fe3 O7 103.3(6) . . ?
O5 Fe3 O8 99.4(6) . . ?
O8 Fe3 O7 93.5(7) . . ?
Fe3 O5 Fe2 120.2(8) . . ?
Fe3 O5 Fe4 120.0(8) . . ?
Fe4 O5 Fe2 119.8(8) . . ?
C2 C3 C4 120.0 . . ?
C8 C2 C1 129.5(9) . . ?
C8 C2 C11 116.4(10) . . ?
C11 C2 C1 112.4(8) . . ?
C3 C2 C1 114.7(6) . . ?
C3 C2 C7 120.0 . . ?
C7 C2 C1 125.2(6) . . ?
C6 C7 C2 120.0 . . ?
C7 C6 C12 120.0 . . ?
C9 C12 C13 125.4(8) . . ?
C9 C12 C10 113.0(11) . . ?
C10 C12 C13 118.5(9) . . ?
C6 C12 C13 118.2(6) . . ?
C6 C12 C4 120.0 . . ?
C4 C12 C13 121.6(6) . . ?
C12 C4 C3 120.0 . . ?
C73 O9 Fe4 128.6(14) . . ?
O5 Fe4 O9 97.0(5) . . ?
O5 Fe4 O10 90.1(6) . . ?
O9 Fe4 O10 79.7(7) . . ?
C28 O11 Fe2 146.0(16) . . ?
C17 O6 Fe2 116.9(16) . . ?
C17 O7 Fe3 114.6(17) . . ?
O6 C17 O7 137(3) . . ?
O6 C17 C14 98.8(19) . . ?
O7 C17 C14 114(2) . . ?
O11 C28 O10 95(2) . . ?
C16 C28 O11 129(2) . . ?
C16 C28 O10 136(2) . . ?
C28 O10 Fe4 149.3(16) . . ?
C73 O8 Fe3 128.3(15) . . ?
O9 C73 C22 116.2(16) . . ?
O8 C73 O9 126(2) . . ?
O8 C73 C22 115.3(15) . . ?

_smtbx_masks_special_details     ?
loop_
_smtbx_masks_void_nr
_smtbx_masks_void_average_x
_smtbx_masks_void_average_y
_smtbx_masks_void_average_z
_smtbx_masks_void_volume
_smtbx_masks_void_count_electrons
_smtbx_masks_void_content
1 -0.008 -0.022 -0.849 7337.9 595.8 ?

_shelx_res_file                  
;
TITL m_femof_dmf1_collection1__a.res in P-62m
REM Old TITL m_femof_dmf1_collection1_ in P6(3)22
REM SHELXT solution in P-62m
REM R1 0.229, Rweak 0.064, Alpha 0.031, Orientation as input
REM Flack x = 0.483 ( 0.028 ) from Parsons' quotients
REM Formula found by SHELXT: C163 N99 O72 S108 Fe14 I6
CELL 0.6889 33.298 33.298 12.3958 90 90 120
ZERR 2.00004 0.0028 0.0028 0.0007 0 0 0
LATT -1
SYMM -Y,+X-Y,+Z
SYMM +Y-X,-X,+Z
SYMM +X,+Y,-Z
SYMM -Y,+X-Y,-Z
SYMM +Y-X,-X,-Z
SYMM +Y,+X,-Z
SYMM -Y+X,-Y,-Z
SYMM -X,-X+Y,-Z
SYMM +Y,+X,+Z
SYMM -Y+X,-Y,+Z
SYMM -X,-X+Y,+Z
SFAC C H Fe O S
DISP C 0.003 0.001 10.848
DISP Fe 0.352 0.802 3218.14
DISP O 0.011 0.006 30.192
DISP S 0.118 0.117 489.407
UNIT 114.09 78.14 9.02 46.11 12
DFIX 1.54 C73 C22
DFIX 0.85 O4 H4a O4 H4b
SADI O6 C17 O7 C17 O11 C28 O10 C28 O9 C73 O8 C73
SADI O9 C22 C22 O8
SADI Fe1 H4a Fe1 H4b
SADI Fe3 O5 Fe4 O5 Fe2 O5
SADI Fe2 O11 Fe4 O10 Fe4 O9 Fe3 O8 Fe3 O7 Fe2 O6 Fe2 O12
DANG 1.34 H4a H4b
SIMU 0.002 0.004 2 C4 C10
SIMU 0.002 0.004 2 C16 Fe2 O5 O6 O11 Fe3 Fe4 C17 C28 O7 O8 O9 O10 C14 C73 C22
RIGU C4 C10 C3 C11 C8 C7 C6 C9
RIGU 0.002 0.002 C7 Fe1 O1 O4 O2 C1 O3 C2 C8 C11 C3 C9 C6 C10 C12 C13 S14 C15

L.S. 25
PLAN  80
SIZE 0.18 0.03 0.02
TEMP -173.15
list 4
ABIN
fmap 2
acta
SHEL 100 1.2
TWIN -1 0 0 0 -1 0 0 0 -1 2
REM <olex2.extras>
REM <HklSrc "%.\\m_femof_dmf1_collection1_.hkl">
REM </olex2.extras>

WGHT    0.075300    1.702600
BASF   0.49792
FVAR       0.30107   0.34225
FE1   3    0.323865    0.718691    0.500000    10.50000    0.10766    0.11626 =
         0.05665    0.00000    0.00000    0.05355
S14   5    0.056211    0.624062    0.116682    11.00000    0.08044    0.23352 =
         0.05092   -0.00884   -0.00209    0.06694
O1    4    0.333333    0.666667    0.500000    10.16667    0.12183    0.12183 =
         0.04314    0.00000    0.00000    0.06092
O4    4    0.314820    0.772636    0.500000    10.50000    0.06481    0.11301 =
         0.10246    0.00000    0.00000    0.02768
H4A   2    0.300907    0.778316    0.551517    10.50000   -1.50000
H4B   2    0.299370    0.777366    0.450503    10.50000   -1.50000
O3    4    0.247347    0.619470    0.384354    11.00000    0.13389    0.10961 =
         0.07201   -0.00572   -0.04695    0.05307
O2    4    0.274511    0.689738    0.379653    11.00000    0.16158    0.11578 =
         0.12762    0.00045   -0.06248    0.06460
C1    1    0.245297    0.649371    0.350444    11.00000    0.12250    0.12101 =
         0.05609    0.00480   -0.01973    0.06121
C15   1    0.019723    0.606530    0.000000    10.50000    0.06574    0.11499 =
         0.03219    0.00000    0.00000    0.04610
C13   1    0.105706    0.632925    0.055297    11.00000    0.07523    0.19095 =
         0.06962    0.01175   -0.00175    0.05978
PART 1
C8    1    0.217367    0.679695    0.206770    10.50000    0.09025    0.14657 =
         0.05490    0.01646   -0.00918    0.05627
AFIX  43
H8    2    0.243750    0.709892    0.211205    10.50000   -1.20000
AFIX   0
C9    1    0.182624    0.668798    0.121217    10.50000    0.07946    0.16531 =
         0.03954    0.01609    0.00055    0.05965
AFIX  43
H9    2    0.192080    0.687151    0.057577    10.50000   -1.20000
AFIX   0
C10   1    0.139475    0.601340    0.181780    10.50000    0.10368    0.16884 =
         0.04394    0.00161    0.00519    0.06745
AFIX  43
H10   2    0.112858    0.571864    0.169402    10.50000   -1.20000
AFIX   0
C11   1    0.173883    0.605284    0.257648    10.50000    0.10763    0.14502 =
         0.04506    0.00064   -0.00131    0.06100
AFIX  43
H11   2    0.170710    0.579050    0.295536    10.50000   -1.20000
AFIX   0
PART 0
PART -1
FE2   3    0.239308    0.845277   10.000000    20.25000    0.04769
FE3   3    0.170680    0.888916   10.000000    20.25000    0.05684
O5    4    0.230781    0.897163   10.000000    20.25000    0.05186
PART 0
PART 2
AFIX  66
C3    1    0.193050    0.611896    0.202873    10.50000    0.14272    0.16664 =
         0.08628   -0.01769   -0.03735    0.08710
AFIX  43
H3    2    0.203187    0.589827    0.204669    10.50000   -1.20000
AFIX  65
PART 0
C2    1    0.212221    0.649441    0.273189    11.00000    0.11025    0.14445 =
         0.04834    0.01291   -0.00958    0.06405
PART 2
C7    1    0.197388    0.681731    0.270561    10.50000    0.12435    0.15428 =
         0.07953   -0.00162   -0.02828    0.07596
AFIX  43
H7    2    0.210490    0.707391    0.318619    10.50000   -1.20000
AFIX  65
C6    1    0.163384    0.676476    0.197617    10.50000    0.18184    0.20682 =
         0.13039   -0.03830   -0.08256    0.12474
AFIX  43
H6    2    0.153247    0.698545    0.195821    10.50000   -1.20000
AFIX  65
PART 0
C12   1    0.144213    0.638932    0.127300    11.00000    0.07908    0.16988 =
         0.05863    0.01148    0.00126    0.05721
PART 2
C4    1    0.159045    0.606641    0.129927    10.50000    0.10453    0.16870 =
         0.04356    0.00029    0.00571    0.06741
AFIX  43
H4    2    0.145943    0.580981    0.081869    10.50000   -1.20000
AFIX   0

PART 0
PART -1
O9    4    0.261943    0.983233    0.135234    20.50000    0.06195

FE4   3    0.282547    0.957194   10.000000    20.25000    0.05203
O11   4    0.290395    0.871345    0.129492    20.50000    0.06000
O6    4    0.188041    0.801060    0.118841    20.50000    0.07030
O7    4    0.132594    0.830105    0.107931    20.50000    0.07060
C17   1    0.157937    0.813943    0.152179    20.50000    0.07006
C14   1    0.132259    0.776171    0.239176    20.50000    0.07008
AFIX  33
H14A  2    0.108171    0.780688    0.272808    20.50000   -1.50000
H14B  2    0.117946    0.745457    0.205457    20.50000   -1.50000
H14C  2    0.154418    0.778477    0.294291    20.50000   -1.50000
AFIX   0

C28   1    0.324746    0.908275    0.174982    20.50000    0.05987
O10   4    0.313062    0.937891    0.132735    20.50000    0.06053
C16   1    0.356043    0.911130    0.234326    20.50000    0.06031
AFIX  33
H16A  2    0.376417    0.943556    0.255189    20.50000   -1.50000
H16B  2    0.342362    0.892284    0.299113    20.50000   -1.50000
H16C  2    0.374090    0.899808    0.195585    20.50000   -1.50000
AFIX   0
O8    4    0.179623    0.939396    0.122232    20.50000    0.06179
C73   1    0.219042    0.972609    0.165489    20.50000    0.06122

C22   1    0.214956    1.010788    0.228109    20.50000    0.05743
AFIX  33
H     2    0.245415    1.033519    0.256805    20.50000   -1.50000
H22B  2    0.203902    1.026330    0.179263    20.50000   -1.50000
H22C  2    0.192972    0.996616    0.287790    20.50000   -1.50000
AFIX   0

PART 0
O12   4    0.246235    0.782988    0.000000    20.25000    0.02551
HKLF 4

REM  m_femof_dmf1_collection1__a.res in P-62m
REM R1 =  0.0324 for    2342 Fo > 4sig(Fo)  and  0.0391 for all    2697 data
REM    215 parameters refined using    199 restraints

END

WGHT      0.0000      0.0000

REM Highest difference peak  0.108,  deepest hole -0.074,  1-sigma level  0.010
Q1    1   0.2781  0.6585  0.5000  10.50000  0.05    0.11
Q2    1   0.2781  0.7779  0.5000  10.50000  0.05    0.07
Q3    1   0.1761  1.0000  0.2424  10.50000  0.05    0.06
Q4    1   0.3249  0.7475  0.5000  10.50000  0.05    0.06
Q5    1   0.2768  0.7267  0.5000  10.50000  0.05    0.05
Q6    1   0.0000  0.6114  0.1161  10.50000  0.05    0.05
Q7    1   0.2141  0.6816  0.0000  10.50000  0.05    0.05
Q8    1   0.1981  1.0000  0.0000  10.25000  0.05    0.05
Q9    1   0.3010  0.8346  0.0000  10.50000  0.05    0.04
Q10   1   0.1013  0.6626  0.1449  11.00000  0.05    0.04
Q11   1   0.2106  0.7834  0.0000  10.50000  0.05    0.04
Q12   1   0.2909  0.7293  0.2394  11.00000  0.05    0.04
Q13   1   0.1510  0.8312  0.0000  10.50000  0.05    0.04
Q14   1   0.1437  0.7407  0.2753  11.00000  0.05    0.04
Q15   1   0.2692  0.7849 -0.0617  11.00000  0.05    0.04
Q16   1   0.2273  1.0000  0.2973  10.50000  0.05    0.04
Q17   1   0.1462  0.9558  0.0000  10.50000  0.05    0.04
Q18   1   0.0000  0.5271  0.0000  10.25000  0.05    0.04
Q19   1   0.2847  0.6653  0.2595  11.00000  0.05    0.04
Q20   1   0.2491  0.9294  0.0000  10.50000  0.05    0.04
Q21   1   0.0763  0.7588  0.1853  11.00000  0.05    0.04
Q22   1   0.3155  0.7363  0.3680  11.00000  0.05    0.04
Q23   1   0.1069  0.8962  0.0000  10.50000  0.05    0.04
Q24   1   0.2790  1.0000  0.0000  10.25000  0.05    0.04
Q25   1   0.0000  1.0000  0.1299  10.16667  0.05    0.04
Q26   1   0.1312  0.5297  0.2892  11.00000  0.05    0.04
Q27   1   0.2756  0.8454  0.5000  10.50000  0.05    0.03
Q28   1   0.3200  0.7858  0.5000  10.50000  0.05    0.03
Q29   1   0.3593  1.0000  0.1033  10.50000  0.05    0.03
Q30   1   0.1702  0.9491  0.0000  10.50000  0.05    0.03
Q31   1   0.1106  0.8093  0.0000  10.50000  0.05    0.03
Q32   1   0.0584  1.0584  0.2420  10.50000  0.05    0.03
Q33   1   0.0000  0.7195  0.3128  10.50000  0.05    0.03
Q34   1   0.0963  0.6159  0.1374  11.00000  0.05    0.03
Q35   1   0.2006  0.5367  0.2097  11.00000  0.05    0.03
Q36   1   0.3135  0.9623  0.5000  10.50000  0.05    0.03
Q37   1   0.2077  0.5750  0.2762  11.00000  0.05    0.03
Q38   1   0.3891  0.8487  0.5000  10.50000  0.05    0.03
Q39   1   0.2443  0.8701 -0.0666  11.00000  0.05    0.03
Q40   1   0.1502  0.5303  0.1316  11.00000  0.05    0.03
Q41   1   0.3190  0.9611  0.0000  10.50000  0.05    0.03
Q42   1   0.2065  0.6878  0.3408  11.00000  0.05    0.03
Q43   1   0.2902  0.7878  0.0000  10.50000  0.05    0.03
Q44   1   0.0252  0.5794  0.0000  10.50000  0.05    0.03
Q45   1   0.2588  0.6985  0.3167  11.00000  0.05    0.03
Q46   1   0.1438  0.6129  0.1227  11.00000  0.05    0.03
Q47   1   0.0265  0.7126  0.0000  10.50000  0.05    0.03
Q48   1   0.1903  0.6155  0.0000  10.50000  0.05    0.03
Q49   1   0.0137  0.7872  0.5000  10.50000  0.05    0.03
Q50   1   0.1276  0.7865  0.3004  11.00000  0.05    0.03
Q51   1   0.3532  0.8774  0.5000  10.50000  0.05    0.03
Q52   1   0.2910  0.6247  0.0609  11.00000  0.05    0.03
Q53   1   0.1303  0.5729  0.0000  10.50000  0.05    0.03
Q54   1   0.0000  0.8221  0.2906  10.50000  0.05    0.02
Q55   1   0.3472  0.8650  0.1760  11.00000  0.05    0.02
Q56   1   0.1212  0.7772  0.3186  11.00000  0.05    0.02
Q57   1   0.0522  0.9131  0.5000  10.50000  0.05    0.02
Q58   1   0.1822  0.5316  0.2190  11.00000  0.05    0.02
Q59   1   0.2189  0.6542  0.5000  10.50000  0.05    0.02
Q60   1   0.0899  0.8334  0.5000  10.50000  0.05    0.02
Q61   1   0.2749  0.8745  0.0762  11.00000  0.05    0.02
Q62   1   0.1663  0.8055  0.2633  11.00000  0.05    0.02
Q63   1   0.1458  0.9408  0.1314  11.00000  0.05    0.02
Q64   1   0.3082  0.8899  0.0000  10.50000  0.05    0.02
Q65   1   0.1977  0.7084  0.2351  11.00000  0.05    0.02
Q66   1   0.1709  0.8262  0.2489  11.00000  0.05    0.02
Q67   1   0.2329  0.6047  0.2965  11.00000  0.05    0.02
Q68   1   0.2968  0.8720  0.3936  11.00000  0.05    0.02
Q69   1   0.2559  0.9472  0.1587  11.00000  0.05    0.02
Q70   1   0.2001  0.6212  0.2421  11.00000  0.05    0.02
Q71   1   0.2250  0.6283  0.1105  11.00000  0.05    0.02
Q72   1   0.1528  0.6834  0.0000  10.50000  0.05    0.02
Q73   1   0.3505  1.0000  0.2472  10.50000  0.05    0.02
Q74   1   0.0572  0.5508  0.5000  10.50000  0.05    0.02
Q75   1   0.4237  1.0000  0.5000  10.25000  0.05    0.02
Q76   1   0.0000  0.5302  0.4447  10.50000  0.05    0.02
Q77   1   0.3822  0.9551  0.5000  10.50000  0.05    0.02
Q78   1   0.0975  0.8301  0.0000  10.50000  0.05    0.02
Q79   1   0.1986  0.5818  0.1256  11.00000  0.05    0.02
Q80   1   0.0000  0.7673  0.2460  10.50000  0.05    0.02
;
_shelx_res_checksum              84286
_shelx_fab_file                  
;
-23 -1 -2 -5.1019 -4.6113
-23 -1 -1 -4.4076 4.1861
-23 -1 0 -19.2215 -6.2690
-22 -3 -1 -3.9858 -0.5227
-22 -3 0 -0.1496 -2.2878
-22 -2 -2 18.1230 -2.2887
-22 -2 -1 3.4238 -0.4429
-22 -2 0 -3.6613 0.3877
-22 -1 -3 -7.3380 -2.3198
-22 -1 -2 4.7472 1.3922
-22 -1 -1 -5.2499 3.0884
-22 -1 0 0.4468 -7.2940
-21 -5 -1 -5.7796 -8.3761
-21 -5 0 -5.8895 4.8003
-21 -4 -2 1.1360 5.3457
-21 -4 -1 3.5859 -0.9503
-21 -4 0 -2.0898 9.4359
-21 -3 -3 -0.7694 -4.9954
-21 -3 -2 -2.1157 -1.8090
-21 -3 -1 6.2194 -5.3140
-21 -3 0 -15.7093 2.0118
-21 -2 -4 -1.4855 -1.5831
-21 -2 -3 8.5907 4.3816
-21 -2 -2 4.4596 3.3358
-21 -2 -1 -5.1662 1.0707
-21 -2 0 2.3456 -7.6495
-21 -1 -4 1.6920 -3.7427
-21 -1 -3 2.1054 -7.3507
-21 -1 -2 16.9489 3.8083
-21 -1 -1 -5.3181 -17.3915
-21 -1 0 14.0231 4.1597
-20 -6 -1 5.5129 1.0047
-20 -6 0 -6.3361 7.0916
-20 -5 -3 3.2976 -1.7303
-20 -5 -2 0.5863 -3.8203
-20 -5 -1 5.3486 3.7542
-20 -5 0 1.5231 4.0840
-20 -4 -3 -5.5212 -11.1313
-20 -4 -2 1.5038 9.0711
-20 -4 -1 5.4832 -0.3047
-20 -4 0 -16.9946 9.0812
-20 -3 -4 -12.6349 6.3112
-20 -3 -3 4.9957 4.3623
-20 -3 -2 -1.5606 7.5179
-20 -3 -1 8.3770 -2.0801
-20 -3 0 -11.8669 3.2539
-20 -2 -4 0.5662 0.6453
-20 -2 -3 -3.0902 1.7599
-20 -2 -2 3.8805 0.9918
-20 -2 -1 9.5253 -10.1048
-20 -2 0 0.4256 16.6386
-20 -1 -5 4.5960 -4.0785
-20 -1 -4 2.1261 -1.6538
-20 -1 -3 5.9829 -2.7536
-20 -1 -2 -6.1999 -5.5882
-20 -1 -1 7.1500 9.8498
-20 -1 0 1.1554 -10.6838
-19 -8 0 -0.3743 -0.4497
-19 -7 -2 -0.4103 0.5205
-19 -7 -1 2.1444 -1.4825
-19 -7 0 -1.5527 -1.2909
-19 -6 -3 -0.1715 0.7333
-19 -6 -2 -0.8911 7.0704
-19 -6 -1 2.2794 0.6407
-19 -6 0 -1.3769 2.9609
-19 -5 -4 -6.6421 -0.8474
-19 -5 -3 -0.4957 7.0259
-19 -5 -2 3.8441 -1.4350
-19 -5 -1 0.4821 5.8810
-19 -5 0 -7.4005 -1.4275
-19 -4 -4 -1.9132 -9.7461
-19 -4 -3 2.3617 -3.9829
-19 -4 -2 0.7807 -0.5765
-19 -4 -1 5.7546 10.4404
-19 -4 0 1.8901 -8.0716
-19 -3 -5 -11.2869 2.2804
-19 -3 -4 1.2744 -2.7130
-19 -3 -3 -10.8592 10.3411
-19 -3 -2 4.5556 -2.8509
-19 -3 -1 0.0625 -4.5251
-19 -3 0 0.8928 7.0667
-19 -2 -5 0.6644 -10.6079
-19 -2 -4 2.8494 6.2172
-19 -2 -3 7.7338 5.3263
-19 -2 -2 1.2865 -8.0221
-19 -2 -1 11.7102 9.6698
-19 -2 0 1.4271 3.2738
-19 -1 -6 -11.2494 -0.7108
-19 -1 -5 15.2118 -2.4054
-19 -1 -4 0.5010 -7.8653
-19 -1 -3 9.6918 0.8020
-19 -1 -2 -8.7409 -3.7385
-19 -1 -1 12.3603 -17.7564
-19 -1 0 -1.6052 20.2472
-18 -9 -1 -2.8729 -3.1018
-18 -9 0 -0.6653 -4.3506
-18 -8 -2 -2.3722 -0.4170
-18 -8 -1 -0.8288 -5.5905
-18 -8 0 1.1665 -3.0878
-18 -7 -3 -1.9615 -5.2000
-18 -7 -2 -0.5377 7.9136
-18 -7 -1 -1.1224 -1.1822
-18 -7 0 -2.4317 -8.7275
-18 -6 -4 0.1541 -3.6742
-18 -6 -3 -2.4349 0.2151
-18 -6 -2 -2.1801 -0.5275
-18 -6 -1 -1.7824 2.2242
-18 -6 0 -6.0810 -4.7423
-18 -5 -5 2.8771 1.5236
-18 -5 -4 -3.3601 5.2094
-18 -5 -3 8.3796 1.2080
-18 -5 -2 1.5612 7.7686
-18 -5 -1 7.3310 -0.9417
-18 -5 0 -4.6271 -7.1572
-18 -4 -5 -13.0527 -2.6790
-18 -4 -4 -10.8502 3.9158
-18 -4 -3 0.4021 -4.4787
-18 -4 -2 -12.0252 1.8497
-18 -4 -1 5.6813 -0.2934
-18 -4 0 -9.5409 -6.7910
-18 -3 -5 0.9605 -5.7382
-18 -3 -4 -10.2836 16.3235
-18 -3 -3 -1.3936 -6.7079
-18 -3 -2 -3.5167 8.2380
-18 -3 -1 1.6656 7.0849
-18 -3 0 6.2081 -10.2029
-18 -2 -6 -2.2776 -0.6388
-18 -2 -5 -0.4852 -1.7718
-18 -2 -4 -1.9608 -0.5585
-18 -2 -3 -2.6981 0.1610
-18 -2 -2 0.0816 -0.7262
-18 -2 -1 8.3846 -4.6115
-18 -2 0 7.3321 -9.1216
-18 -1 -6 -3.1252 8.1871
-18 -1 -5 1.0003 -6.3454
-18 -1 -4 -3.0327 15.1977
-18 -1 -3 -5.8699 -12.7548
-18 -1 -2 -4.6475 1.1083
-18 -1 -1 -1.1586 -1.1775
-18 -1 0 2.3619 -18.7704
-17 -10 -1 3.7262 -2.5671
-17 -10 0 -3.7900 -6.3877
-17 -9 -3 -0.1108 7.7232
-17 -9 -2 -0.8486 7.2214
-17 -9 -1 -3.8964 1.4324
-17 -9 0 4.6884 8.7977
-17 -8 -4 -1.2612 4.8186
-17 -8 -3 2.0706 -7.2353
-17 -8 -2 0.6332 9.0390
-17 -8 -1 -5.7668 1.8560
-17 -8 0 0.0950 5.7021
-17 -7 -4 -4.1559 1.6761
-17 -7 -3 2.9851 5.9791
-17 -7 -2 -3.5273 -6.5123
-17 -7 -1 -5.9190 17.2692
-17 -7 0 1.1339 -6.3084
-17 -6 -5 -8.2926 8.4984
-17 -6 -4 4.8250 -1.6266
-17 -6 -3 -7.1281 7.9943
-17 -6 -2 3.0969 0.5612
-17 -6 -1 0.1076 17.1783
-17 -6 0 -4.7609 -7.8543
-17 -5 -5 2.6134 5.9502
-17 -5 -4 -5.3651 -1.2554
-17 -5 -3 -1.8751 -0.7579
-17 -5 -2 -3.2908 5.7545
-17 -5 -1 3.1128 -2.2519
-17 -5 0 -12.0884 1.8306
-17 -4 -6 2.1151 -2.5522
-17 -4 -5 -1.0489 -3.3118
-17 -4 -4 0.4810 -1.7359
-17 -4 -3 -1.1956 -1.5073
-17 -4 -2 -2.3940 0.3307
-17 -4 -1 2.8029 11.5753
-17 -4 0 -9.0776 1.0360
-17 -3 -6 0.6934 -8.1303
-17 -3 -5 2.9449 20.8832
-17 -3 -4 -4.8110 -15.6471
-17 -3 -3 -0.1009 14.9350
-17 -3 -2 -8.5936 -4.2095
-17 -3 -1 -0.6934 -10.3260
-17 -3 0 -4.6553 3.0297
-17 -2 -6 1.6310 4.7055
-17 -2 -5 11.2907 13.2543
-17 -2 -4 5.1909 2.5733
-17 -2 -3 12.1318 18.6272
-17 -2 -2 7.1697 -1.3892
-17 -2 -1 2.0095 1.9075
-17 -2 0 10.2161 9.6104
-17 -1 -7 3.9126 -13.1292
-17 -1 -6 -3.3207 -0.8828
-17 -1 -5 -4.0936 6.9461
-17 -1 -4 7.5993 -12.0349
-17 -1 -3 -9.4090 9.9133
-17 -1 -2 -7.4785 -2.6623
-17 -1 -1 5.9137 -13.6528
-17 -1 0 4.5616 19.7992
-16 -11 -2 0.3598 11.2294
-16 -11 -1 -7.3116 -6.5964
-16 -11 0 1.1485 -3.4268
-16 -10 -3 -8.6398 -5.2437
-16 -10 -2 8.5298 7.1976
-16 -10 -1 -5.5110 4.2309
-16 -10 0 1.2701 4.1162
-16 -9 -4 6.9111 -0.8962
-16 -9 -3 -5.6949 -0.8744
-16 -9 -2 9.2234 13.2647
-16 -9 -1 3.6751 -2.9267
-16 -9 0 -5.4156 9.5682
-16 -8 -4 -1.7438 -5.9067
-16 -8 -3 -4.9576 -2.3414
-16 -8 -2 10.0147 -3.5882
-16 -8 -1 -1.5696 -3.1931
-16 -8 0 4.2811 10.6553
-16 -7 -5 6.0199 8.2049
-16 -7 -4 1.9330 -8.2172
-16 -7 -3 -4.0423 12.5185
-16 -7 -2 4.3096 -6.2776
-16 -7 -1 5.2307 -0.6056
-16 -7 0 -0.8530 6.3392
-16 -6 -5 5.8569 2.0746
-16 -6 -4 -8.8288 1.3352
-16 -6 -3 2.5525 6.9788
-16 -6 -2 2.9652 -5.4061
-16 -6 -1 1.4918 10.0702
-16 -6 0 3.9304 0.4938
-16 -5 -6 -2.1729 -0.7642
-16 -5 -5 7.7136 -5.6891
-16 -5 -4 -1.5490 8.9318
-16 -5 -3 -1.7022 2.2686
-16 -5 -2 3.2870 -1.1059
-16 -5 -1 0.9102 -1.6134
-16 -5 0 7.1797 0.6237
-16 -4 -6 6.9490 -5.6376
-16 -4 -5 -5.6366 3.0552
-16 -4 -4 3.8939 12.5995
-16 -4 -3 -8.8532 1.3226
-16 -4 -2 0.5430 4.0376
-16 -4 -1 -4.9563 6.0042
-16 -4 0 -0.4786 4.9615
-16 -3 -6 -3.6100 -0.2609
-16 -3 -5 8.0086 3.7294
-16 -3 -4 -7.3411 11.6200
-16 -3 -3 0.8491 3.1286
-16 -3 -2 -5.2619 15.3708
-16 -3 -1 -1.4771 0.0685
-16 -3 0 14.1064 -7.7317
-16 -2 -7 0.6923 -8.0056
-16 -2 -6 3.3404 2.2113
-16 -2 -5 -0.8111 -3.4065
-16 -2 -4 -3.9930 9.6538
-16 -2 -3 -15.5552 3.5027
-16 -2 -2 2.1293 -2.9327
-16 -2 -1 -7.4397 -6.5843
-16 -2 0 9.6364 14.8629
-16 -1 -7 -0.6255 7.9706
-16 -1 -6 5.9419 0.9540
-16 -1 -5 -2.5759 12.9393
-16 -1 -4 14.1321 -8.5838
-16 -1 -3 -5.4004 15.1594
-16 -1 -2 9.1521 -7.5853
-16 -1 -1 1.5491 9.8735
-16 -1 0 4.2001 -15.2391
-15 -12 -2 5.3131 0.2100
-15 -12 -1 5.3627 -6.2924
-15 -12 0 -1.8177 -5.7289
-15 -11 -3 -2.7316 0.1932
-15 -11 -2 11.6138 0.1078
-15 -11 -1 -12.4001 -4.6650
-15 -11 0 14.4248 -3.3148
-15 -10 -4 2.5214 -0.9610
-15 -10 -3 -3.4188 3.4035
-15 -10 -2 -3.6886 -8.7643
-15 -10 -1 10.3841 13.8467
-15 -10 0 -14.9948 -25.3143
-15 -9 -5 -1.8278 13.5057
-15 -9 -4 3.8083 -5.0764
-15 -9 -3 2.0547 8.7447
-15 -9 -2 -7.9764 -0.2576
-15 -9 -1 8.1851 6.1657
-15 -9 0 -14.6863 -1.1117
-15 -8 -5 6.2266 9.4554
-15 -8 -4 -0.6095 -10.3255
-15 -8 -3 4.1895 1.3179
-15 -8 -2 0.0155 -8.9617
-15 -8 -1 14.1849 -3.8843
-15 -8 0 -5.4194 5.6014
-15 -7 -6 -5.8029 -2.8407
-15 -7 -5 3.3738 4.6745
-15 -7 -4 -13.6155 -6.9545
-15 -7 -3 -3.6386 -2.8099
-15 -7 -2 8.5085 -0.5014
-15 -7 -1 4.3563 1.6720
-15 -7 0 -4.4809 -8.8908
-15 -6 -6 5.2655 -0.1303
-15 -6 -5 4.2404 -9.3222
-15 -6 -4 -6.4781 10.3511
-15 -6 -3 -4.3348 -6.6070
-15 -6 -2 4.8930 -5.3060
-15 -6 -1 -3.9027 6.4612
-15 -6 0 -0.5962 -2.8093
-15 -5 -6 -4.0879 -9.5560
-15 -5 -5 4.0610 -1.0047
-15 -5 -4 4.6411 -1.0283
-15 -5 -3 -1.2145 -1.0877
-15 -5 -2 6.7072 -6.1910
-15 -5 -1 -3.3614 -4.9694
-15 -5 0 12.8182 -5.3396
-15 -4 -7 -3.8780 -0.8430
-15 -4 -6 7.8686 -2.3385
-15 -4 -5 1.0826 2.8979
-15 -4 -4 2.5396 5.0754
-15 -4 -3 -7.7955 -9.0325
-15 -4 -2 5.3144 -1.2721
-15 -4 -1 -2.3371 14.8600
-15 -4 0 14.9748 -17.2238
-15 -3 -7 4.3080 -8.2086
-15 -3 -6 3.2130 4.7726
-15 -3 -5 -7.1157 4.1257
-15 -3 -4 8.6821 1.4113
-15 -3 -3 -4.5790 3.3065
-15 -3 -2 0.8451 1.5637
-15 -3 -1 8.8763 14.2835
-15 -3 0 2.3593 -2.4199
-15 -2 -7 1.4914 -0.9068
-15 -2 -6 -6.4963 11.6040
-15 -2 -5 3.5437 -15.6734
-15 -2 -4 11.6577 0.8096
-15 -2 -3 -3.2668 -8.8516
-15 -2 -2 2.9568 3.6736
-15 -2 -1 7.2416 -4.2716
-15 -2 0 -7.4432 -0.3495
-15 -1 -7 -10.2515 -15.0999
-15 -1 -6 7.5484 12.5689
-15 -1 -5 -7.0408 0.8368
-15 -1 -4 10.7809 -12.3273
-15 -1 -3 2.1794 -6.2378
-15 -1 -2 -6.0926 2.2217
-15 -1 -1 1.8286 -3.3668
-15 -1 0 3.4696 14.0160
-14 -13 -2 7.4137 -7.5028
-14 -13 -1 -1.5551 -6.6177
-14 -13 0 12.4389 1.1502
-14 -12 -3 7.9851 2.8736
-14 -12 -2 3.8580 -3.6258
-14 -12 -1 8.4782 -2.3769
-14 -12 0 8.0083 -2.2571
-14 -11 -4 -3.0987 7.2332
-14 -11 -3 9.3447 1.6304
-14 -11 -2 -1.0889 -2.4107
-14 -11 -1 -1.1741 -1.1096
-14 -11 0 -4.6880 -2.6953
-14 -10 -5 10.3432 -1.3485
-14 -10 -4 -6.9444 0.5292
-14 -10 -3 5.4700 3.6633
-14 -10 -2 -4.7303 -3.6492
-14 -10 -1 5.8518 5.7050
-14 -10 0 -19.7461 8.0774
-14 -9 -5 -11.2317 3.8255
-14 -9 -4 0.8006 9.4759
-14 -9 -3 -7.8147 8.1345
-14 -9 -2 0.9736 4.2966
-14 -9 -1 0.8939 -11.0229
-14 -9 0 -1.5692 20.0112
-14 -8 -6 -2.5292 -2.1294
-14 -8 -5 0.9532 -4.6048
-14 -8 -4 -0.0067 0.0917
-14 -8 -3 1.9375 -2.4766
-14 -8 -2 -2.0742 -5.1903
-14 -8 -1 -1.4010 2.5381
-14 -8 0 -16.7690 -11.2487
-14 -7 -6 -0.9100 -4.2814
-14 -7 -5 3.4744 0.2496
-14 -7 -4 -1.9147 5.8345
-14 -7 -3 -5.1958 -1.4610
-14 -7 -2 -2.3377 4.0192
-14 -7 -1 -3.4921 -3.0902
-14 -7 0 5.0345 -6.5203
-14 -6 -6 6.2336 -6.8678
-14 -6 -5 5.5647 17.2857
-14 -6 -4 -13.6860 -0.9691
-14 -6 -3 9.5435 3.4035
-14 -6 -2 -7.5889 1.9196
-14 -6 -1 -1.3014 -8.5316
-14 -6 0 11.1056 9.0621
-14 -5 -7 -5.0163 2.2337
-14 -5 -6 1.2799 -11.1923
-14 -5 -5 -0.9825 18.3393
-14 -5 -4 -6.5197 -0.7640
-14 -5 -3 -4.0454 8.8679
-14 -5 -2 -6.5348 7.1210
-14 -5 -1 -6.3854 -2.2311
-14 -5 0 -1.1059 -9.1525
-14 -4 -7 -10.7191 -4.6800
-14 -4 -6 12.7920 -8.3969
-14 -4 -5 -14.7911 6.5086
-14 -4 -4 0.5879 -1.8725
-14 -4 -3 -9.4627 7.6376
-14 -4 -2 -4.9462 2.3630
-14 -4 -1 3.7181 -4.7856
-14 -4 0 -4.5165 -7.8172
-14 -3 -7 -2.8447 5.4570
-14 -3 -6 3.6078 2.2700
-14 -3 -5 -11.8869 2.1979
-14 -3 -4 4.2214 3.9357
-14 -3 -3 -14.0610 1.0453
-14 -3 -2 -6.5032 4.5338
-14 -3 -1 0.8810 2.3653
-14 -3 0 0.6313 -0.4022
-14 -2 -8 3.4782 -3.4808
-14 -2 -7 0.2409 -0.4889
-14 -2 -6 -2.5282 3.5111
-14 -2 -5 4.6579 -4.0666
-14 -2 -4 -11.5768 -0.6044
-14 -2 -3 4.9576 -10.6225
-14 -2 -2 3.3186 2.1226
-14 -2 -1 -9.4075 -5.4601
-14 -2 0 9.2752 -13.0615
-14 -1 -8 2.0781 13.3028
-14 -1 -7 -3.3167 -2.4836
-14 -1 -6 16.7876 3.9578
-14 -1 -5 -5.9381 0.8967
-14 -1 -4 24.1156 -0.3195
-14 -1 -3 -1.8010 3.9551
-14 -1 -2 1.5809 4.3841
-14 -1 -1 -5.3058 -12.5126
-14 -1 0 21.6796 -3.6494
-13 -13 -3 5.0624 1.2573
-13 -13 -2 1.8484 -11.3208
-13 -13 -1 1.7236 1.3857
-13 -13 0 11.3763 -3.5904
-13 -12 -4 -0.6969 0.0162
-13 -12 -3 11.9687 1.5347
-13 -12 -2 3.9458 -3.3362
-13 -12 -1 12.2238 -5.3037
-13 -12 0 -3.6114 -10.2053
-13 -11 -5 2.6042 0.5017
-13 -11 -4 -19.4759 7.4843
-13 -11 -3 8.7394 5.2557
-13 -11 -2 -5.8426 0.5040
-13 -11 -1 -9.5466 -6.3829
-13 -11 0 -2.6916 -7.8516
-13 -10 -5 -1.1725 3.6413
-13 -10 -4 0.4501 6.7349
-13 -10 -3 -5.8834 0.4994
-13 -10 -2 18.5067 3.3090
-13 -10 -1 -10.3746 -9.7556
-13 -10 0 -2.1421 7.1280
-13 -9 -6 3.8873 0.8840
-13 -9 -5 -6.7059 6.4775
-13 -9 -4 10.3992 4.4777
-13 -9 -3 -5.4983 2.2893
-13 -9 -2 19.1654 5.8119
-13 -9 -1 -3.9099 3.4439
-13 -9 0 7.8168 -9.2054
-13 -8 -6 0.5073 2.9293
-13 -8 -5 -0.7626 2.2075
-13 -8 -4 2.1091 1.0423
-13 -8 -3 -4.4910 -0.1188
-13 -8 -2 5.3552 0.2204
-13 -8 -1 -0.8687 2.0445
-13 -8 0 10.1730 7.4772
-13 -7 -7 -13.8059 2.2352
-13 -7 -6 -6.0883 0.0365
-13 -7 -5 -0.0829 5.0735
-13 -7 -4 -1.4504 4.5504
-13 -7 -3 -1.8976 3.0855
-13 -7 -2 3.0793 0.1703
-13 -7 -1 -14.0440 -4.5062
-13 -7 0 9.7647 1.0744
-13 -6 -7 -9.0879 -5.6321
-13 -6 -6 2.8311 -0.7901
-13 -6 -5 -2.4892 5.3439
-13 -6 -4 -2.7069 6.3910
-13 -6 -3 3.2305 -3.3897
-13 -6 -2 8.4280 1.2047
-13 -6 -1 -6.6337 3.9228
-13 -6 0 15.9128 4.4978
-13 -5 -7 -2.3318 -3.2036
-13 -5 -6 -6.8402 1.9470
-13 -5 -5 -2.3048 2.4568
-13 -5 -4 -6.8803 -1.1775
-13 -5 -3 -7.4090 -0.2834
-13 -5 -2 -0.9554 4.3988
-13 -5 -1 -3.7280 2.3568
-13 -5 0 -2.1764 5.1209
-13 -4 -7 0.3829 -5.9581
-13 -4 -6 -1.7388 2.3064
-13 -4 -5 4.3072 -4.2953
-13 -4 -4 11.8524 -2.3386
-13 -4 -3 -7.1822 -3.4714
-13 -4 -2 4.8958 8.0144
-13 -4 -1 -0.5155 -9.3715
-13 -4 0 -12.4611 6.9848
-13 -3 -8 3.6610 2.1523
-13 -3 -7 -6.6801 9.2780
-13 -3 -6 -3.0159 -3.8390
-13 -3 -5 -9.9901 2.5975
-13 -3 -4 0.0691 -1.3937
-13 -3 -3 1.8393 6.6981
-13 -3 -2 0.5189 -1.6639
-13 -3 -1 0.6197 4.4908
-13 -3 0 -7.2261 -4.0808
-13 -2 -8 -7.3634 8.3727
-13 -2 -7 1.0906 -1.5850
-13 -2 -6 -10.7988 -0.2321
-13 -2 -5 -0.7911 -4.4360
-13 -2 -4 1.0403 0.8664
-13 -2 -3 -0.4152 -0.2537
-13 -2 -2 7.2750 -2.2933
-13 -2 -1 -0.3321 1.9047
-13 -2 0 -7.7343 23.8572
-13 -1 -8 -1.5113 -5.3792
-13 -1 -7 -1.8302 1.3919
-13 -1 -6 4.7844 14.2197
-13 -1 -5 -0.2103 1.0986
-13 -1 -4 -3.3071 9.6640
-13 -1 -3 3.2692 1.4463
-13 -1 -2 -1.2616 -8.3884
-13 -1 -1 1.7844 -5.0257
-13 -1 0 6.4133 2.7974
-12 -12 -5 4.2393 -4.5701
-12 -12 -4 -5.1160 1.2762
-12 -12 -3 14.7613 -0.3926
-12 -12 -2 5.4107 -1.0823
-12 -12 -1 10.4140 -9.8109
-12 -12 0 -4.8541 -4.5146
-12 -11 -5 -11.6309 -1.8707
-12 -11 -4 -4.0623 9.5747
-12 -11 -3 1.3356 4.1281
-12 -11 -2 -6.4058 -7.4598
-12 -11 -1 -9.9559 -9.0112
-12 -11 0 -4.3327 -6.2140
-12 -10 -6 2.8463 -5.0435
-12 -10 -5 -7.3631 -3.7453
-12 -10 -4 -0.0679 1.3191
-12 -10 -3 -5.1736 5.1120
-12 -10 -2 4.7141 -0.2197
-12 -10 -1 3.6554 9.6140
-12 -10 0 -14.2336 -11.7263
-12 -9 -6 3.1922 0.5941
-12 -9 -5 -0.6813 4.3267
-12 -9 -4 0.3455 -5.8585
-12 -9 -3 3.8198 6.8524
-12 -9 -2 -5.4357 4.0537
-12 -9 -1 -0.5428 -1.4375
-12 -9 0 -12.2538 -13.5269
-12 -8 -7 -0.4054 3.8070
-12 -8 -6 4.1875 3.0514
-12 -8 -5 -4.4656 7.1703
-12 -8 -4 14.2903 5.0307
-12 -8 -3 -6.9433 -0.3836
-12 -8 -2 1.3062 1.9635
-12 -8 -1 5.9425 -6.7266
-12 -8 0 2.6803 3.9410
-12 -7 -7 -3.7249 -5.0571
-12 -7 -6 6.8061 4.6092
-12 -7 -5 -10.4730 -2.8037
-12 -7 -4 6.5960 1.1662
-12 -7 -3 0.1087 -6.1265
-12 -7 -2 -7.6740 0.5084
-12 -7 -1 3.4493 3.8034
-12 -7 0 -0.0203 -4.9898
-12 -6 -7 -4.6625 -0.3702
-12 -6 -6 -2.2493 -3.0019
-12 -6 -5 2.7804 7.0804
-12 -6 -4 8.3090 -0.2545
-12 -6 -3 -0.1328 12.7826
-12 -6 -2 3.7876 1.0731
-12 -6 -1 -10.7190 3.1074
-12 -6 0 6.2772 8.3103
-12 -5 -8 -2.8514 -1.3859
-12 -5 -7 3.2555 -1.1718
-12 -5 -6 -15.2802 6.1844
-12 -5 -5 5.7164 -0.7242
-12 -5 -4 -2.5475 -1.2062
-12 -5 -3 -0.2990 6.8423
-12 -5 -2 -2.2533 -3.8525
-12 -5 -1 8.0684 -3.0405
-12 -5 0 -6.5066 -10.8510
-12 -4 -8 -2.7582 -1.4784
-12 -4 -7 4.6577 -2.0817
-12 -4 -6 -7.5485 -3.3197
-12 -4 -5 -4.8303 -3.8287
-12 -4 -4 8.5783 -7.7549
-12 -4 -3 2.7481 0.2587
-12 -4 -2 -9.8138 -2.0057
-12 -4 -1 0.1612 4.6571
-12 -4 0 -0.2413 -13.5592
-12 -3 -8 4.3441 12.9818
-12 -3 -7 -3.6312 1.0913
-12 -3 -6 2.2449 2.5225
-12 -3 -5 5.2778 -0.6483
-12 -3 -4 0.7709 -2.4156
-12 -3 -3 -1.7121 12.4858
-12 -3 -2 1.2201 0.0610
-12 -3 -1 -5.1872 -8.8249
-12 -3 0 -29.6760 -2.4223
-12 -2 -8 1.1238 -6.8720
-12 -2 -7 -1.7189 1.0550
-12 -2 -6 0.4280 2.4559
-12 -2 -5 3.3766 -2.7875
-12 -2 -4 0.1495 2.1322
-12 -2 -3 -0.7796 2.6796
-12 -2 -2 5.2335 -3.5762
-12 -2 -1 -4.1955 -0.3565
-12 -2 0 6.5636 -17.6326
-12 -1 -8 0.2348 8.2289
-12 -1 -7 -0.4617 -0.8011
-12 -1 -6 6.4519 -0.6457
-12 -1 -5 -7.7341 0.9918
-12 -1 -4 0.6865 -7.7679
-12 -1 -3 -1.7809 4.8133
-12 -1 -2 7.2168 -4.1674
-12 -1 -1 -6.3169 4.4737
-12 -1 0 8.8610 -5.3719
-11 -11 -6 7.2011 -8.3982
-11 -11 -5 -10.3862 -11.2483
-11 -11 -4 -8.9764 2.0882
-11 -11 -3 3.3615 -2.1515
-11 -11 -2 2.1039 5.8661
-11 -11 -1 -3.6939 -2.4863
-11 -11 0 -21.6684 -20.4635
-11 -10 -6 6.5267 -3.2285
-11 -10 -5 1.8876 3.3800
-11 -10 -4 -10.5957 5.7410
-11 -10 -3 2.1376 5.3357
-11 -10 -2 -14.0125 13.6381
-11 -10 -1 -3.3632 3.1367
-11 -10 0 3.9085 -6.2716
-11 -9 -7 6.4821 1.2019
-11 -9 -6 3.1967 -0.4436
-11 -9 -5 -3.6195 1.9122
-11 -9 -4 0.3822 0.1501
-11 -9 -3 -3.3367 0.7007
-11 -9 -2 2.4098 -1.0271
-11 -9 -1 11.9033 -0.3890
-11 -9 0 2.8217 -5.6876
-11 -8 -7 -1.2379 -6.8571
-11 -8 -6 0.6833 1.3675
-11 -8 -5 -1.2545 -2.5852
-11 -8 -4 0.2681 -4.6189
-11 -8 -3 1.8849 0.3174
-11 -8 -2 -7.8258 4.5624
-11 -8 -1 1.9538 8.0808
-11 -8 0 -1.1394 -1.5687
-11 -7 -7 -0.2066 0.0081
-11 -7 -6 -9.4117 3.7181
-11 -7 -5 -11.6384 0.0440
-11 -7 -4 -0.5293 -10.8571
-11 -7 -3 5.9153 4.6087
-11 -7 -2 -0.5296 -9.9073
-11 -7 -1 3.4352 8.2598
-11 -7 0 6.8847 -6.2668
-11 -6 -8 2.3723 -3.3074
-11 -6 -7 4.1747 -4.3721
-11 -6 -6 6.0872 -0.5126
-11 -6 -5 -0.9987 1.5671
-11 -6 -4 13.8940 -7.7511
-11 -6 -3 1.0578 -3.3414
-11 -6 -2 3.1948 -4.2149
-11 -6 -1 0.8668 10.2979
-11 -6 0 -5.0201 -4.9294
-11 -5 -8 -1.2096 -7.6859
-11 -5 -7 -11.2219 -4.5878
-11 -5 -6 4.5965 3.4757
-11 -5 -5 -5.9702 -6.0171
-11 -5 -4 0.6232 -5.5938
-11 -5 -3 10.3383 -1.0729
-11 -5 -2 -11.3344 -0.8311
-11 -5 -1 9.6246 3.0622
-11 -5 0 -24.4123 -21.1035
-11 -4 -8 -8.9944 9.9360
-11 -4 -7 4.1868 -5.9822
-11 -4 -6 -1.3464 0.0031
-11 -4 -5 -12.1021 -9.7913
-11 -4 -4 4.1910 -1.9565
-11 -4 -3 19.5454 -3.6447
-11 -4 -2 -5.6890 9.2000
-11 -4 -1 1.2666 -13.5089
-11 -4 0 -0.7541 12.8155
-11 -3 -8 -4.1031 1.7233
-11 -3 -7 -15.7524 -2.1295
-11 -3 -6 1.3720 1.2022
-11 -3 -5 -14.8783 0.0649
-11 -3 -4 -8.8020 2.6632
-11 -3 -3 11.6307 -7.8617
-11 -3 -2 -3.6116 -0.1126
-11 -3 -1 0.0928 -4.6221
-11 -3 0 -16.4194 16.1414
-11 -2 -8 -7.9514 0.3637
-11 -2 -7 9.5822 0.0126
-11 -2 -6 -6.3529 2.1959
-11 -2 -5 -2.0650 4.7134
-11 -2 -4 -5.6624 11.8783
-11 -2 -3 -4.8620 5.5472
-11 -2 -2 -1.6672 3.1096
-11 -2 -1 -10.4235 7.5715
-11 -2 0 -6.8167 -7.8749
-11 -1 -9 0.7957 -5.2322
-11 -1 -8 -3.5176 -5.3704
-11 -1 -7 -2.1597 6.1305
-11 -1 -6 0.1047 -13.7446
-11 -1 -5 -4.8173 9.3757
-11 -1 -4 -2.5929 -6.2776
-11 -1 -3 -10.7962 12.1390
-11 -1 -2 1.1848 -17.5107
-11 -1 -1 5.9071 14.1667
-11 -1 0 7.5340 -6.1267
-10 -10 -7 -2.6202 8.2264
-10 -10 -6 4.7098 -0.9668
-10 -10 -5 -15.6160 4.8387
-10 -10 -4 7.9720 0.7841
-10 -10 -3 -11.8053 15.5998
-10 -10 -2 4.2025 1.2694
-10 -10 -1 -0.6646 24.6880
-10 -10 0 -7.1279 -1.1532
-10 -9 -7 2.6930 2.9014
-10 -9 -6 3.3538 -2.2955
-10 -9 -5 -6.5253 0.6986
-10 -9 -4 -2.7743 2.7207
-10 -9 -3 -6.2931 -7.0031
-10 -9 -2 7.9669 -4.0831
-10 -9 -1 11.6080 2.0112
-10 -9 0 5.5595 2.5394
-10 -8 -7 -5.8371 -2.3881
-10 -8 -6 1.9723 3.3488
-10 -8 -5 2.8076 -4.3087
-10 -8 -4 4.7240 -1.7195
-10 -8 -3 -2.5741 1.6988
-10 -8 -2 4.1968 2.3211
-10 -8 -1 -13.9070 8.6823
-10 -8 0 9.6961 7.8675
-10 -7 -8 -1.7133 -2.1134
-10 -7 -7 -5.3104 0.2898
-10 -7 -6 -1.9649 -7.3580
-10 -7 -5 -2.3742 -8.6465
-10 -7 -4 7.0255 3.3653
-10 -7 -3 -6.0983 -9.7019
-10 -7 -2 -0.9915 10.9196
-10 -7 -1 -11.8816 -10.9511
-10 -7 0 -1.5402 -10.3079
-10 -6 -8 9.3894 -1.1676
-10 -6 -7 -6.2816 1.7121
-10 -6 -6 0.3095 0.9088
-10 -6 -5 -10.4543 2.0039
-10 -6 -4 -4.7675 -10.1946
-10 -6 -3 6.1727 -5.4963
-10 -6 -2 -9.1872 -1.0195
-10 -6 -1 7.2276 3.9016
-10 -6 0 -3.1956 -2.8779
-10 -5 -8 10.0071 6.3264
-10 -5 -7 -2.8146 2.5639
-10 -5 -6 7.6194 1.6573
-10 -5 -5 -6.4909 1.4472
-10 -5 -4 6.7527 -11.8626
-10 -5 -3 2.8653 5.4951
-10 -5 -2 -1.2765 -0.4048
-10 -5 -1 -5.0678 -7.6374
-10 -5 0 7.8124 -2.6171
-10 -4 -8 -2.8998 -3.3357
-10 -4 -7 -3.6723 -1.2562
-10 -4 -6 7.6925 -3.0923
-10 -4 -5 0.0782 4.0189
-10 -4 -4 -4.3903 2.5106
-10 -4 -3 -6.2885 7.6666
-10 -4 -2 -12.1768 -0.0785
-10 -4 -1 -25.0078 -22.3776
-10 -4 0 -13.6224 -5.3568
-10 -3 -9 -0.5572 -7.7744
-10 -3 -8 4.0679 9.9627
-10 -3 -7 -5.5045 -0.0342
-10 -3 -6 -10.1400 -7.1565
-10 -3 -5 1.7412 -2.6028
-10 -3 -4 -35.7821 -13.9250
-10 -3 -3 1.9619 6.2379
-10 -3 -2 6.1930 0.2846
-10 -3 -1 -12.8763 12.8375
-10 -3 0 -4.7174 2.6929
-10 -2 -9 3.3531 6.3795
-10 -2 -8 -1.3477 -3.8394
-10 -2 -7 1.2425 14.7515
-10 -2 -6 -3.7547 2.7514
-10 -2 -5 -1.1288 -11.1806
-10 -2 -4 -5.6119 15.8456
-10 -2 -3 3.5984 -7.6862
-10 -2 -2 3.1499 -4.9674
-10 -2 -1 -2.3456 5.8180
-10 -2 0 8.9208 14.0230
-10 -1 -9 -3.0893 0.4900
-10 -1 -8 6.9899 9.8357
-10 -1 -7 -11.7646 7.9185
-10 -1 -6 1.8514 -0.7406
-10 -1 -5 -3.0978 -0.2980
-10 -1 -4 -4.5740 20.5990
-10 -1 -3 -28.9965 -20.4452
-10 -1 -2 20.2598 13.1086
-10 -1 -1 -2.9077 4.7892
-10 -1 0 4.1158 -20.1679
-9 -9 -7 -7.4389 -5.7174
-9 -9 -6 2.3422 1.9979
-9 -9 -5 -1.9405 -4.7461
-9 -9 -4 5.0022 -2.6224
-9 -9 -3 -4.8204 2.1190
-9 -9 -2 11.4827 8.5445
-9 -9 -1 10.8255 3.8985
-9 -9 0 -11.5949 -3.3802
-9 -8 -8 7.6899 0.2554
-9 -8 -7 -2.9784 -8.8998
-9 -8 -6 5.3201 -1.8321
-9 -8 -5 0.0324 5.2222
-9 -8 -4 -1.1311 -8.1905
-9 -8 -3 -0.6666 1.0555
-9 -8 -2 4.0226 -12.5501
-9 -8 -1 6.9199 -1.9515
-9 -8 0 7.5863 3.2984
-9 -7 -8 1.3730 -5.2644
-9 -7 -7 3.5484 3.4423
-9 -7 -6 -0.9904 -0.9464
-9 -7 -5 1.5095 -8.5828
-9 -7 -4 -5.4777 2.5152
-9 -7 -3 14.6380 0.2504
-9 -7 -2 0.7515 -9.9337
-9 -7 -1 12.0885 -1.5318
-9 -7 0 -8.9248 1.5754
-9 -6 -8 -0.8567 9.5021
-9 -6 -7 3.5503 0.0229
-9 -6 -6 3.5151 -5.0121
-9 -6 -5 9.2522 7.4394
-9 -6 -4 0.8962 1.3290
-9 -6 -3 -4.4917 17.0943
-9 -6 -2 -14.3508 3.1989
-9 -6 -1 3.3979 10.5098
-9 -6 0 -10.2439 8.1885
-9 -5 -8 -1.1165 0.4247
-9 -5 -7 5.8113 -0.5200
-9 -5 -6 1.6746 1.3330
-9 -5 -5 -13.4607 -7.5622
-9 -5 -4 8.6869 2.9946
-9 -5 -3 2.3388 -6.6556
-9 -5 -2 16.1270 -9.5436
-9 -5 -1 -11.3686 -8.4563
-9 -5 0 16.7490 15.6255
-9 -4 -9 6.7695 -1.2889
-9 -4 -8 4.8815 2.0028
-9 -4 -7 6.5156 0.7281
-9 -4 -6 -8.4357 -0.0368
-9 -4 -5 2.2692 -1.0927
-9 -4 -4 -5.8956 7.3260
-9 -4 -3 -0.7781 5.8731
-9 -4 -2 -6.0261 3.4827
-9 -4 -1 1.3152 -2.7591
-9 -4 0 7.5854 5.8914
-9 -3 -9 7.8796 3.7938
-9 -3 -8 -6.0922 2.4356
-9 -3 -7 6.5675 2.6134
-9 -3 -6 1.6785 0.9363
-9 -3 -5 9.8584 8.1629
-9 -3 -4 -13.8309 12.4525
-9 -3 -3 -8.5182 11.3990
-9 -3 -2 -7.1910 -2.7092
-9 -3 -1 -3.7302 -2.2087
-9 -3 0 -32.2036 -7.1168
-9 -2 -9 -5.9088 -3.1602
-9 -2 -8 -14.2374 3.3781
-9 -2 -7 10.8819 -7.2684
-9 -2 -6 -16.5452 -6.5610
-9 -2 -5 6.6787 -18.5922
-9 -2 -4 2.7896 9.1701
-9 -2 -3 -9.8296 -2.2416
-9 -2 -2 -0.4652 11.5557
-9 -2 -1 20.0582 12.5344
-9 -2 0 -46.4839 4.8971
-9 -1 -9 4.2024 -9.6543
-9 -1 -8 -5.8525 11.0800
-9 -1 -7 4.4320 -0.1022
-9 -1 -6 6.5964 -10.6043
-9 -1 -5 -10.8890 5.1273
-9 -1 -4 32.2311 17.5738
-9 -1 -3 -8.5087 -9.4620
-9 -1 -2 15.9694 3.5247
-9 -1 -1 1.5483 2.8227
-9 -1 0 -26.6526 2.8686
-8 -8 -8 3.8518 -3.3708
-8 -8 -7 2.6047 -15.4575
-8 -8 -6 -6.7291 9.2334
-8 -8 -5 15.1575 -1.7473
-8 -8 -4 -16.0058 -9.1735
-8 -8 -3 -0.0901 10.8241
-8 -8 -2 -15.7754 6.6014
-8 -8 -1 -13.6011 -12.9804
-8 -7 -8 2.6793 3.9645
-8 -7 -7 5.2542 -3.9463
-8 -7 -6 1.5875 -1.6039
-8 -7 -5 3.6937 -7.3553
-8 -7 -4 2.9330 7.2668
-8 -7 -3 2.6348 -7.9491
-8 -7 -2 3.7580 5.0447
-8 -7 -1 8.4112 -0.8076
-8 -7 0 1.1558 9.1074
-8 -6 -8 3.8696 4.9925
-8 -6 -7 5.5109 -8.9831
-8 -6 -6 -5.2155 2.3469
-8 -6 -5 5.6387 19.0350
-8 -6 -4 0.8296 -9.4257
-8 -6 -3 -0.8347 15.9700
-8 -6 -2 -5.1126 -1.5769
-8 -6 -1 -6.3296 -14.2297
-8 -6 0 14.9048 -4.4974
-8 -5 -9 -19.3304 3.1812
-8 -5 -8 15.4743 -1.1408
-8 -5 -7 -2.4435 -5.9151
-8 -5 -6 -5.9668 -3.3762
-8 -5 -5 20.6418 -11.5484
-8 -5 -4 -19.4912 9.9257
-8 -5 -3 -4.8004 9.2773
-8 -5 -2 -30.2328 6.2450
-8 -5 -1 14.3200 7.0413
-8 -5 0 -6.1879 8.4518
-8 -4 -9 3.6904 -4.7488
-8 -4 -8 10.2288 -6.1796
-8 -4 -7 -4.6484 -4.1645
-8 -4 -6 1.7240 -7.0424
-8 -4 -5 -6.0580 -16.9644
-8 -4 -4 12.3477 -1.5017
-8 -4 -3 13.0650 -15.4834
-8 -4 -2 -10.5097 6.4745
-8 -4 -1 10.2295 6.6718
-8 -4 0 3.8997 -17.4394
-8 -3 -9 -3.3152 -4.1513
-8 -3 -8 10.9352 -6.7790
-8 -3 -7 -0.8164 -2.5945
-8 -3 -6 -17.9784 -3.4854
-8 -3 -5 21.3689 -12.0721
-8 -3 -4 -35.3838 -2.7912
-8 -3 -3 13.8660 -1.4536
-8 -3 -2 -14.4065 10.3796
-8 -3 -1 5.1328 6.0799
-8 -3 0 -5.5973 18.7202
-8 -2 -9 -0.1878 0.9352
-8 -2 -8 -0.0690 1.1186
-8 -2 -7 7.2051 -16.3800
-8 -2 -6 -13.5958 14.7659
-8 -2 -5 9.5101 -17.6440
-8 -2 -4 1.3278 -13.0728
-8 -2 -3 -6.6310 5.6671
-8 -2 -2 -0.9386 17.9073
-8 -2 -1 8.5309 -18.5447
-8 -2 0 51.3013 -17.3048
-8 -1 -9 -2.7255 -2.7761
-8 -1 -8 -7.7644 -17.2980
-8 -1 -7 8.5114 18.4191
-8 -1 -6 12.2165 -11.9221
-8 -1 -5 4.6576 -14.5301
-8 -1 -4 31.6449 -30.3218
-8 -1 -3 22.8460 34.6835
-8 -1 -2 8.0592 -10.9375
-8 -1 -1 -16.6742 20.7022
-8 -1 0 1.1127 -0.2955
-7 -7 -8 -11.0620 5.0284
-7 -7 -7 -5.2700 2.7978
-7 -7 -6 -0.6590 6.9258
-7 -7 -5 -8.9696 -12.0964
-7 -7 -4 16.6836 26.3199
-7 -7 -3 -35.5201 -3.6338
-7 -7 -2 10.6384 -2.3699
-7 -7 -1 -10.1850 -2.1483
-7 -7 0 -5.6671 -8.5406
-7 -6 -9 -10.4729 0.1061
-7 -6 -8 11.0686 1.1268
-7 -6 -7 8.4252 -5.3986
-7 -6 -6 -2.8684 2.5619
-7 -6 -5 -1.1249 -1.3405
-7 -6 -4 3.5020 10.1937
-7 -6 -3 -2.1139 -5.1261
-7 -6 -2 7.1926 6.1854
-7 -6 -1 17.9483 3.9896
-7 -6 0 -15.8712 7.9759
-7 -5 -9 7.1584 10.2060
-7 -5 -8 1.1320 2.3216
-7 -5 -7 3.7829 4.4982
-7 -5 -6 -9.9280 6.6330
-7 -5 -5 -7.0478 -10.7492
-7 -5 -4 11.1047 33.7029
-7 -5 -3 4.8619 -12.5751
-7 -5 -2 0.1476 -14.4311
-7 -5 -1 5.0649 3.7495
-7 -5 0 9.5429 -22.9039
-7 -4 -9 0.2203 7.8563
-7 -4 -8 -7.7558 1.9803
-7 -4 -7 -18.9062 8.8306
-7 -4 -6 6.0311 -11.6354
-7 -4 -5 -7.1716 1.8464
-7 -4 -4 -17.4691 3.9599
-7 -4 -3 -9.5148 -2.0887
-7 -4 -2 -9.5296 -5.3386
-7 -4 -1 -11.0323 12.9362
-7 -4 0 7.3530 6.6416
-7 -3 -9 1.7689 -7.8651
-7 -3 -8 2.8411 -1.8164
-7 -3 -7 -13.3712 7.1046
-7 -3 -6 -2.5486 6.0982
-7 -3 -5 -2.3299 -2.7430
-7 -3 -4 4.1199 -3.1026
-7 -3 -3 13.6205 25.7127
-7 -3 -2 17.5859 9.2917
-7 -3 -1 -22.5553 -20.5744
-7 -3 0 3.5557 0.2513
-7 -2 -9 -2.6696 -5.7415
-7 -2 -8 -7.5102 -15.0504
-7 -2 -7 -1.7203 -6.7726
-7 -2 -6 -4.9511 -4.8706
-7 -2 -5 -20.7414 -17.3544
-7 -2 -4 22.0203 7.4638
-7 -2 -3 -2.4655 -7.4307
-7 -2 -2 -5.6817 -1.1876
-7 -2 -1 5.4447 23.9245
-7 -2 0 -33.8090 -30.6528
-7 -1 -9 0.6134 -3.1798
-7 -1 -8 12.5151 -4.5716
-7 -1 -7 -1.1335 26.7894
-7 -1 -6 0.6210 -0.1673
-7 -1 -5 -14.7300 -1.1849
-7 -1 -4 1.5276 32.4809
-7 -1 -3 -13.8865 -2.9619
-7 -1 -2 -3.3327 3.8680
-7 -1 -1 28.3126 -43.8341
-7 -1 0 65.0754 18.5602
-6 -6 -9 -4.5004 4.4141
-6 -6 -8 -7.2739 9.0424
-6 -6 -7 0.5900 -12.9652
-6 -6 -6 12.8541 3.7376
-6 -6 -5 -6.9745 16.4042
-6 -6 -4 31.8321 -10.1977
-6 -6 -3 -30.9829 16.5618
-6 -6 -2 -8.2160 0.4155
-6 -6 -1 -6.7264 -0.3996
-6 -6 0 32.9488 25.1701
-6 -5 -9 -8.2703 7.7121
-6 -5 -8 7.2535 -1.7409
-6 -5 -7 -5.3977 1.4093
-6 -5 -6 -0.7215 2.3768
-6 -5 -5 3.1402 -1.0945
-6 -5 -4 -1.7658 2.8797
-6 -5 -3 9.4713 2.0503
-6 -5 -2 10.0054 14.2745
-6 -5 -1 -9.8870 -10.6906
-6 -5 0 -2.7364 14.4575
-6 -4 -9 12.4394 -3.0905
-6 -4 -8 -1.1998 1.0949
-6 -4 -7 1.3598 -11.2142
-6 -4 -6 -6.6934 -7.5932
-6 -4 -5 -1.8929 22.3826
-6 -4 -4 7.5435 -45.1281
-6 -4 -3 9.1239 42.3781
-6 -4 -2 -5.2678 -15.5283
-6 -4 -1 34.6590 2.1301
-6 -4 0 3.0203 -29.3978
-6 -3 -9 5.1146 -3.8487
-6 -3 -8 2.5678 4.5352
-6 -3 -7 2.4386 -3.8578
-6 -3 -6 -1.2564 18.2643
-6 -3 -5 33.5720 7.9555
-6 -3 -4 -24.7838 -8.4200
-6 -3 -3 -25.1022 20.0075
-6 -3 -2 9.9333 -17.2029
-6 -3 -1 -5.2415 13.4456
-6 -3 0 -4.5881 2.0483
-6 -2 -9 4.7503 -4.9993
-6 -2 -8 -20.0763 -6.7385
-6 -2 -7 0.0282 2.6432
-6 -2 -6 2.6757 -1.9344
-6 -2 -5 6.4560 16.3287
-6 -2 -4 3.9089 -2.9658
-6 -2 -3 24.1167 40.2319
-6 -2 -2 2.6740 7.8624
-6 -2 -1 -9.6535 -3.9838
-6 -2 0 -0.2816 -46.2434
-6 -1 -9 7.5668 -2.1371
-6 -1 -8 3.9989 1.5662
-6 -1 -7 16.5656 2.5468
-6 -1 -6 -2.0005 -6.9371
-6 -1 -5 2.1357 2.7371
-6 -1 -4 -5.9128 -12.8902
-6 -1 -3 10.9161 30.5163
-6 -1 -2 -3.4941 6.5418
-6 -1 -1 -53.2388 -4.8751
-6 -1 0 -9.5023 69.2737
-5 -5 -9 -10.5987 22.3108
-5 -5 -8 -9.5177 3.2480
-5 -5 -7 5.9907 4.2094
-5 -5 -6 -18.4150 3.6186
-5 -5 -5 5.7069 11.6374
-5 -5 -4 -10.3937 0.5214
-5 -5 -3 21.3169 -10.9911
-5 -5 -2 -36.4668 -5.6184
-5 -5 -1 -22.7308 40.0408
-5 -5 0 -3.3247 -4.2615
-5 -4 -9 1.8357 16.5447
-5 -4 -8 -4.4981 -3.8769
-5 -4 -7 -4.4144 2.8734
-5 -4 -6 -4.7565 20.3056
-5 -4 -5 -3.8822 -13.1110
-5 -4 -4 -3.7608 11.4545
-5 -4 -3 39.0358 7.8411
-5 -4 -2 -11.1515 19.9906
-5 -4 -1 -9.4486 17.6752
-5 -4 0 13.5199 -13.8738
-5 -3 -9 3.6442 0.3181
-5 -3 -8 8.1255 8.4257
-5 -3 -7 -3.5947 11.4120
-5 -3 -6 -4.6662 5.8206
-5 -3 -5 -6.5079 43.9344
-5 -3 -4 -18.2233 -11.1877
-5 -3 -3 3.6964 52.4347
-5 -3 -2 7.8461 -18.5687
-5 -3 -1 -55.1539 -3.3962
-5 -3 0 29.3852 -1.3462
-5 -2 -9 -5.2041 1.9106
-5 -2 -8 10.8354 -7.4781
-5 -2 -7 2.4303 -4.2029
-5 -2 -6 -7.7369 9.1556
-5 -2 -5 -6.1595 -3.8797
-5 -2 -4 -41.9613 -25.0837
-5 -2 -3 5.4375 11.9750
-5 -2 -2 -17.3328 -0.2300
-5 -2 -1 -0.5909 -26.9190
-5 -2 0 13.7211 8.8229
-5 -1 -10 -1.2609 1.0454
-5 -1 -9 -13.7758 11.6782
-5 -1 -8 3.1636 -2.7032
-5 -1 -7 -5.4863 8.8373
-5 -1 -6 10.2119 1.9440
-5 -1 -5 13.1188 2.4730
-5 -1 -4 15.2349 -1.6478
-5 -1 -3 12.3030 -20.4448
-5 -1 -2 -34.9090 8.9881
-5 -1 -1 -51.9857 9.0089
-5 -1 0 -26.1957 7.1249
-4 -4 -9 16.0042 9.5860
-4 -4 -8 7.4571 -15.4174
-4 -4 -7 -3.0206 30.0558
-4 -4 -6 10.7241 -24.4548
-4 -4 -5 -37.2872 21.8839
-4 -4 -4 18.4270 -12.7636
-4 -4 -3 -62.0299 -18.4297
-4 -4 -2 17.1111 -19.2699
-4 -4 -1 67.9384 17.2745
-4 -4 0 -50.5816 -26.0755
-4 -3 -9 -7.0858 4.3894
-4 -3 -8 9.5386 4.6764
-4 -3 -7 6.1790 -2.7669
-4 -3 -6 -13.8026 -1.6727
-4 -3 -5 -16.6933 16.6801
-4 -3 -4 7.2208 -17.2963
-4 -3 -3 -61.9575 15.4235
-4 -3 -2 36.4701 -1.1934
-4 -3 -1 -3.4872 38.7468
-4 -3 0 15.3124 5.6632
-4 -2 -10 -4.7064 10.6909
-4 -2 -9 3.0922 16.3952
-4 -2 -8 -5.1134 -4.1766
-4 -2 -7 7.3233 4.5258
-4 -2 -6 28.6595 -1.2280
-4 -2 -5 -24.9907 -33.8102
-4 -2 -4 1.2792 17.8480
-4 -2 -3 -1.8589 -42.4949
-4 -2 -2 -17.5352 -13.3613
-4 -2 -1 5.4945 31.9832
-4 -2 0 -10.8491 9.6088
-4 -1 -10 -3.1117 -1.4001
-4 -1 -9 -2.6468 4.0408
-4 -1 -8 3.7689 -4.3495
-4 -1 -7 7.2618 11.9181
-4 -1 -6 -0.5110 -6.4882
-4 -1 -5 -16.5832 10.1964
-4 -1 -4 18.3518 -27.4840
-4 -1 -3 -9.3788 3.2257
-4 -1 -2 7.5615 -22.1320
-4 -1 -1 4.1015 -17.8682
-4 -1 0 1.1604 11.1955
-3 -3 -10 -12.4410 4.5752
-3 -3 -9 4.0340 -12.4381
-3 -3 -8 7.1630 21.4514
-3 -3 -7 15.0017 -16.4243
-3 -3 -6 12.6282 26.8735
-3 -3 -5 -6.4633 10.9729
-3 -3 -4 -67.0271 -19.5901
-3 -3 -3 28.9366 -11.6280
-3 -3 -2 -41.1671 -89.8472
-3 -3 -1 -84.2063 -48.6600
-3 -3 0 88.1456 -115.2349
-3 -2 -10 -5.2883 2.8431
-3 -2 -9 -8.6703 0.1505
-3 -2 -8 6.6399 11.5708
-3 -2 -7 -17.9303 -12.2628
-3 -2 -6 -6.6350 -20.6935
-3 -2 -5 2.5728 8.6924
-3 -2 -4 -8.9533 1.0168
-3 -2 -3 -1.0792 -1.1047
-3 -2 -2 -63.8437 -36.2300
-3 -2 -1 1.7154 -4.2090
-3 -2 0 -50.4556 35.0544
-3 -1 -10 -0.5885 7.4850
-3 -1 -9 -14.8573 -14.8763
-3 -1 -8 -10.2920 21.1653
-3 -1 -7 6.6314 -27.7601
-3 -1 -6 -3.7042 -5.5085
-3 -1 -5 -6.9230 22.6442
-3 -1 -4 6.9867 -23.7317
-3 -1 -3 -13.0191 -15.2388
-3 -1 -2 -70.2577 -7.1688
-3 -1 -1 -4.3650 -53.3918
-3 -1 0 -15.9520 30.7597
-2 -2 -10 -2.2210 20.4120
-2 -2 -9 -4.0521 2.7286
-2 -2 -8 8.9487 17.6578
-2 -2 -7 -8.1589 -26.1408
-2 -2 -6 19.8714 19.9314
-2 -2 -5 -1.6800 -4.6925
-2 -2 -4 3.7480 0.6863
-2 -2 -3 25.2367 -19.4170
-2 -2 -2 63.1968 -18.4589
-2 -2 -1 30.1763 -50.8545
-2 -2 0 31.6012 -127.0338
-2 -1 -10 -4.2196 14.8601
-2 -1 -9 -4.9837 -6.7308
-2 -1 -8 -19.3455 10.8704
-2 -1 -7 -3.1728 -12.5797
-2 -1 -6 0.2856 7.3512
-2 -1 -5 -37.7621 -15.0808
-2 -1 -4 40.0141 11.7750
-2 -1 -3 -37.6701 -2.3907
-2 -1 -2 -45.7523 26.6502
-2 -1 -1 -108.9118 22.0636
-2 -1 0 56.2702 100.0677
-1 -1 -10 -1.0117 -14.7925
-1 -1 -9 15.8646 10.1956
-1 -1 -8 -4.0074 -13.2446
-1 -1 -7 10.2720 54.0330
-1 -1 -6 -39.2230 -51.2858
-1 -1 -5 -32.4423 78.9816
-1 -1 -4 78.5686 -1.3681
-1 -1 -3 74.7257 -82.5850
-1 -1 -2 4.2910 55.3334
0 0 3 218.3311 3.2404
0 0 4 -91.4325 -4.3320
0 0 5 124.6707 2.8109
0 0 6 -18.5445 -4.1488
0 0 7 -2.9768 1.8468
0 0 8 49.0426 -3.9526
0 0 9 -10.8674 1.2248
0 0 10 15.5598 -2.9420
1 0 2 -55.2542 0.9624
1 0 3 28.8474 -1.8112
1 0 4 2.0837 0.7354
1 0 5 0.8387 -1.6645
1 0 6 -2.5299 0.7687
1 0 7 13.9269 -1.2481
1 0 8 -12.9610 0.8079
1 0 9 3.9508 -0.9226
1 0 10 0.4038 0.5440
1 1 2 4.2910 -55.3334
1 1 3 74.7257 82.5850
1 1 4 78.5686 1.3681
1 1 5 -32.4423 -78.9816
1 1 6 -39.2230 51.2858
1 1 7 10.2720 -54.0330
1 1 8 -4.0074 13.2446
1 1 9 15.8646 -10.1956
1 1 10 -1.0117 14.7925
2 0 2 19.6166 2.3655
2 0 3 0.2159 -1.3933
2 0 4 -11.7747 2.4990
2 0 5 34.2609 -1.1369
2 0 6 -7.9717 2.0089
2 0 7 -19.2602 -1.3494
2 0 8 10.5211 1.3434
2 0 9 -26.1451 -1.2420
2 0 10 3.8717 1.0928
2 1 0 56.2702 -100.0677
2 1 1 -108.9118 -22.0636
2 1 2 -45.7523 -26.6502
2 1 3 -37.6701 2.3907
2 1 4 40.0141 -11.7750
2 1 5 -37.7621 15.0808
2 1 6 0.2856 -7.3512
2 1 7 -3.1728 12.5797
2 1 8 -19.3455 -10.8704
2 1 9 -4.9837 6.7308
2 1 10 -4.2196 -14.8601
2 2 0 31.6012 127.0338
2 2 1 30.1763 50.8545
2 2 3 25.2367 19.4170
2 2 4 3.7480 -0.6863
2 2 5 -1.6800 4.6925
2 2 6 19.8714 -19.9314
2 2 7 -8.1589 26.1408
2 2 8 8.9487 -17.6578
2 2 9 -4.0521 -2.7286
2 2 10 -2.2210 -20.4120
3 0 0 50.9995 -3.0211
3 0 1 63.9806 2.5974
3 0 2 43.0937 -2.6818
3 0 3 -18.4530 2.5075
3 0 4 27.5744 -2.1683
3 0 5 -1.6845 2.2684
3 0 6 5.4507 -2.0352
3 0 7 -4.4835 1.7538
3 0 8 23.3209 -1.8629
3 0 9 -8.5793 1.3126
3 0 10 3.8212 -1.4027
3 1 0 -15.9520 -30.7597
3 1 1 -4.3650 53.3918
3 1 2 -70.2577 7.1688
3 1 3 -13.0191 15.2388
3 1 4 6.9867 23.7317
3 1 5 -6.9230 -22.6442
3 1 6 -3.7042 5.5085
3 1 7 6.6314 27.7601
3 1 8 -10.2920 -21.1653
3 1 9 -14.8573 14.8763
3 1 10 -0.5885 -7.4850
3 2 0 -50.4556 -35.0544
3 2 1 1.7154 4.2090
3 2 2 -63.8437 36.2300
3 2 3 -1.0792 1.1047
3 2 4 -8.9533 -1.0168
3 2 5 2.5728 -8.6924
3 2 6 -6.6350 20.6935
3 2 7 -17.9303 12.2628
3 2 8 6.6399 -11.5708
3 2 9 -8.6703 -0.1505
3 2 10 -5.2883 -2.8431
3 3 0 88.1456 115.2349
3 3 1 -84.2063 48.6600
3 3 2 -41.1671 89.8472
3 3 3 28.9366 11.6280
3 3 4 -67.0271 19.5901
3 3 5 -6.4633 -10.9729
3 3 6 12.6282 -26.8735
3 3 7 15.0017 16.4243
3 3 8 7.1630 -21.4514
3 3 9 4.0340 12.4381
3 3 10 -12.4410 -4.5752
4 0 0 54.9681 0.8603
4 0 1 52.0618 -0.5663
4 0 2 -6.0739 0.6936
4 0 3 3.2431 -0.6369
4 0 4 -1.1494 0.6690
4 0 5 1.2033 -0.5290
4 0 6 8.4466 0.5804
4 0 7 -0.7551 -0.4351
4 0 8 -13.2761 0.5010
4 0 9 -8.7943 -0.3251
4 0 10 -6.4122 0.4219
4 1 0 1.1604 -11.1955
4 1 1 4.1015 17.8682
4 1 2 7.5615 22.1320
4 1 3 -9.3788 -3.2257
4 1 4 18.3518 27.4840
4 1 5 -16.5832 -10.1964
4 1 6 -0.5110 6.4882
4 1 7 7.2618 -11.9181
4 1 8 3.7689 4.3495
4 1 9 -2.6468 -4.0408
4 1 10 -3.1117 1.4001
4 2 0 -10.8491 -9.6088
4 2 1 5.4945 -31.9832
4 2 2 -17.5352 13.3613
4 2 3 -1.8589 42.4949
4 2 4 1.2792 -17.8480
4 2 5 -24.9907 33.8102
4 2 6 28.6595 1.2280
4 2 7 7.3233 -4.5258
4 2 8 -5.1134 4.1766
4 2 9 3.0922 -16.3952
4 2 10 -4.7064 -10.6909
4 3 0 15.3124 -5.6632
4 3 1 -3.4872 -38.7468
4 3 2 36.4701 1.1934
4 3 3 -61.9575 -15.4235
4 3 4 7.2208 17.2963
4 3 5 -16.6933 -16.6801
4 3 6 -13.8026 1.6727
4 3 7 6.1790 2.7669
4 3 8 9.5386 -4.6764
4 3 9 -7.0858 -4.3894
4 4 0 -50.5816 26.0755
4 4 1 67.9384 -17.2745
4 4 2 17.1111 19.2699
4 4 3 -62.0299 18.4297
4 4 4 18.4270 12.7636
4 4 5 -37.2872 -21.8839
4 4 6 10.7241 24.4548
4 4 7 -3.0206 -30.0558
4 4 8 7.4571 15.4174
4 4 9 16.0042 -9.5860
5 0 0 -74.5235 0.3902
5 0 1 -14.0711 -0.4436
5 0 2 -19.5615 0.6483
5 0 3 14.0651 -0.1512
5 0 4 -1.5541 0.7568
5 0 5 4.0841 -0.0774
5 0 6 9.5724 0.5858
5 0 7 -8.5801 -0.2330
5 0 8 16.5950 0.2761
5 0 9 -1.5153 -0.2414
5 0 10 13.8084 0.2217
5 1 0 -26.1957 -7.1249
5 1 1 -51.9857 -9.0089
5 1 2 -34.9090 -8.9881
5 1 3 12.3030 20.4448
5 1 4 15.2349 1.6478
5 1 5 13.1188 -2.4730
5 1 6 10.2119 -1.9440
5 1 7 -5.4863 -8.8373
5 1 8 3.1636 2.7032
5 1 9 -13.7758 -11.6782
5 1 10 -1.2609 -1.0454
5 2 0 13.7211 -8.8229
5 2 1 -0.5909 26.9190
5 2 2 -17.3328 0.2300
5 2 3 5.4375 -11.9750
5 2 4 -41.9613 25.0837
5 2 5 -6.1595 3.8797
5 2 6 -7.7369 -9.1556
5 2 7 2.4303 4.2029
5 2 8 10.8354 7.4781
5 2 9 -5.2041 -1.9106
5 3 0 29.3852 1.3462
5 3 1 -55.1539 3.3962
5 3 2 7.8461 18.5687
5 3 3 3.6964 -52.4347
5 3 4 -18.2233 11.1877
5 3 5 -6.5079 -43.9344
5 3 6 -4.6662 -5.8206
5 3 7 -3.5947 -11.4120
5 3 8 8.1255 -8.4257
5 3 9 3.6442 -0.3181
5 4 0 13.5199 13.8738
5 4 1 -9.4486 -17.6752
5 4 2 -11.1515 -19.9906
5 4 3 39.0358 -7.8411
5 4 4 -3.7608 -11.4545
5 4 5 -3.8822 13.1110
5 4 6 -4.7565 -20.3056
5 4 7 -4.4144 -2.8734
5 4 8 -4.4981 3.8769
5 4 9 1.8357 -16.5447
5 5 0 -3.3247 4.2615
5 5 1 -22.7308 -40.0408
5 5 2 -36.4668 5.6184
5 5 3 21.3169 10.9911
5 5 4 -10.3937 -0.5214
5 5 5 5.7069 -11.6374
5 5 6 -18.4150 -3.6186
5 5 7 5.9907 -4.2094
5 5 8 -9.5177 -3.2480
5 5 9 -10.5987 -22.3108
6 0 0 20.6827 0.6267
6 0 1 71.4843 -0.2558
6 0 2 -11.9530 0.3330
6 0 3 -34.5076 -0.4658
6 0 4 1.6573 0.0459
6 0 5 -23.2070 -0.4185
6 0 6 2.8811 0.1647
6 0 7 4.8286 -0.1976
6 0 8 -3.8771 0.3569
6 0 9 -7.2608 -0.0851
6 0 10 -4.3532 0.2429
6 1 0 -9.5023 -69.2737
6 1 1 -53.2388 4.8751
6 1 2 -3.4941 -6.5418
6 1 3 10.9161 -30.5163
6 1 4 -5.9128 12.8902
6 1 5 2.1357 -2.7371
6 1 6 -2.0005 6.9371
6 1 7 16.5656 -2.5468
6 1 8 3.9989 -1.5662
6 1 9 7.5668 2.1371
6 2 0 -0.2816 46.2434
6 2 1 -9.6535 3.9838
6 2 2 2.6740 -7.8624
6 2 3 24.1167 -40.2319
6 2 4 3.9089 2.9658
6 2 5 6.4560 -16.3287
6 2 6 2.6757 1.9344
6 2 7 0.0282 -2.6432
6 2 8 -20.0763 6.7385
6 2 9 4.7503 4.9993
6 3 0 -4.5881 -2.0483
6 3 1 -5.2415 -13.4456
6 3 2 9.9333 17.2029
6 3 3 -25.1022 -20.0075
6 3 4 -24.7838 8.4200
6 3 5 33.5720 -7.9555
6 3 6 -1.2564 -18.2643
6 3 7 2.4386 3.8578
6 3 8 2.5678 -4.5352
6 3 9 5.1146 3.8487
6 4 0 3.0203 29.3978
6 4 1 34.6590 -2.1301
6 4 2 -5.2678 15.5283
6 4 3 9.1239 -42.3781
6 4 4 7.5435 45.1281
6 4 5 -1.8929 -22.3826
6 4 6 -6.6934 7.5932
6 4 7 1.3598 11.2142
6 4 8 -1.1998 -1.0949
6 4 9 12.4394 3.0905
6 5 0 -2.7364 -14.4575
6 5 1 -9.8870 10.6906
6 5 2 10.0054 -14.2745
6 5 3 9.4713 -2.0503
6 5 4 -1.7658 -2.8797
6 5 5 3.1402 1.0945
6 5 6 -0.7215 -2.3768
6 5 7 -5.3977 -1.4093
6 5 8 7.2535 1.7409
6 5 9 -8.2703 -7.7121
6 6 0 32.9488 -25.1701
6 6 1 -6.7264 0.3996
6 6 2 -8.2160 -0.4155
6 6 3 -30.9829 -16.5618
6 6 4 31.8321 10.1977
6 6 5 -6.9745 -16.4042
6 6 6 12.8541 -3.7376
6 6 7 0.5900 12.9652
6 6 8 -7.2739 -9.0424
6 6 9 -4.5004 -4.4141
7 0 0 -64.2904 -1.2256
7 0 1 15.7232 0.9144
7 0 2 4.2339 -1.3188
7 0 3 0.3563 0.6766
7 0 4 9.7972 -1.3463
7 0 5 -7.2579 0.5290
7 0 6 3.2929 -1.0920
7 0 7 -0.1467 0.5907
7 0 8 -2.9776 -0.7802
7 0 9 0.1900 0.5445
7 1 0 65.0754 -18.5602
7 1 1 28.3126 43.8341
7 1 2 -3.3327 -3.8680
7 1 3 -13.8865 2.9619
7 1 4 1.5276 -32.4809
7 1 5 -14.7300 1.1849
7 1 6 0.6210 0.1673
7 1 7 -1.1335 -26.7894
7 1 8 12.5151 4.5716
7 1 9 0.6134 3.1798
7 2 0 -33.8090 30.6528
7 2 1 5.4447 -23.9245
7 2 2 -5.6817 1.1876
7 2 3 -2.4655 7.4307
7 2 4 22.0203 -7.4638
7 2 5 -20.7414 17.3544
7 2 6 -4.9511 4.8706
7 2 7 -1.7203 6.7726
7 2 8 -7.5102 15.0504
7 2 9 -2.6696 5.7415
7 3 0 3.5557 -0.2513
7 3 1 -22.5553 20.5744
7 3 2 17.5859 -9.2917
7 3 3 13.6205 -25.7127
7 3 4 4.1199 3.1026
7 3 5 -2.3299 2.7430
7 3 6 -2.5486 -6.0982
7 3 7 -13.3712 -7.1046
7 3 8 2.8411 1.8164
7 3 9 1.7689 7.8651
7 4 0 7.3530 -6.6416
7 4 1 -11.0323 -12.9362
7 4 2 -9.5296 5.3386
7 4 3 -9.5148 2.0887
7 4 4 -17.4691 -3.9599
7 4 5 -7.1716 -1.8464
7 4 6 6.0311 11.6354
7 4 7 -18.9062 -8.8306
7 4 8 -7.7558 -1.9803
7 4 9 0.2203 -7.8563
7 5 0 9.5429 22.9039
7 5 1 5.0649 -3.7495
7 5 2 0.1476 14.4311
7 5 3 4.8619 12.5751
7 5 4 11.1047 -33.7029
7 5 5 -7.0478 10.7492
7 5 6 -9.9280 -6.6330
7 5 7 3.7829 -4.4982
7 5 8 1.1320 -2.3216
7 5 9 7.1584 -10.2060
7 6 0 -15.8712 -7.9759
7 6 1 17.9483 -3.9896
7 6 2 7.1926 -6.1854
7 6 3 -2.1139 5.1261
7 6 4 3.5020 -10.1937
7 6 5 -1.1249 1.3405
7 6 6 -2.8684 -2.5619
7 6 7 8.4252 5.3986
7 6 8 11.0686 -1.1268
7 6 9 -10.4729 -0.1061
7 7 0 -5.6671 8.5406
7 7 1 -10.1850 2.1483
7 7 2 10.6384 2.3699
7 7 3 -35.5201 3.6338
7 7 4 16.6836 -26.3199
7 7 5 -8.9696 12.0964
7 7 6 -0.6590 -6.9258
7 7 7 -5.2700 -2.7978
7 7 8 -11.0620 -5.0284
8 0 0 -3.0452 0.5002
8 0 1 -14.5526 0.0048
8 0 2 28.4959 0.2681
8 0 3 20.8717 -0.3605
8 0 4 1.7143 0.0010
8 0 5 -1.2029 -0.4095
8 0 6 6.7878 0.1282
8 0 7 -2.9665 -0.0758
8 0 8 9.4745 0.2994
8 0 9 -0.4732 0.0368
8 1 0 1.1127 0.2955
8 1 1 -16.6742 -20.7022
8 1 2 8.0592 10.9375
8 1 3 22.8460 -34.6835
8 1 4 31.6449 30.3218
8 1 5 4.6576 14.5301
8 1 6 12.2165 11.9221
8 1 7 8.5114 -18.4191
8 1 8 -7.7644 17.2980
8 1 9 -2.7255 2.7761
8 2 0 51.3013 17.3048
8 2 1 8.5309 18.5447
8 2 2 -0.9386 -17.9073
8 2 3 -6.6310 -5.6671
8 2 4 1.3278 13.0728
8 2 5 9.5101 17.6440
8 2 6 -13.5958 -14.7659
8 2 7 7.2051 16.3800
8 2 8 -0.0690 -1.1186
8 2 9 -0.1878 -0.9352
8 3 0 -5.5973 -18.7202
8 3 1 5.1328 -6.0799
8 3 2 -14.4065 -10.3796
8 3 3 13.8660 1.4536
8 3 4 -35.3838 2.7912
8 3 5 21.3689 12.0721
8 3 6 -17.9784 3.4854
8 3 7 -0.8164 2.5945
8 3 8 10.9352 6.7790
8 3 9 -3.3152 4.1513
8 4 0 3.8997 17.4394
8 4 1 10.2295 -6.6718
8 4 2 -10.5097 -6.4745
8 4 3 13.0650 15.4834
8 4 4 12.3477 1.5017
8 4 5 -6.0580 16.9644
8 4 6 1.7240 7.0424
8 4 7 -4.6484 4.1645
8 4 8 10.2288 6.1796
8 4 9 3.6904 4.7488
8 5 0 -6.1879 -8.4518
8 5 1 14.3200 -7.0413
8 5 2 -30.2328 -6.2450
8 5 3 -4.8004 -9.2773
8 5 4 -19.4912 -9.9257
8 5 5 20.6418 11.5484
8 5 6 -5.9668 3.3762
8 5 7 -2.4435 5.9151
8 5 8 15.4743 1.1408
8 5 9 -19.3304 -3.1812
8 6 0 14.9048 4.4974
8 6 1 -6.3296 14.2297
8 6 2 -5.1126 1.5769
8 6 3 -0.8347 -15.9700
8 6 4 0.8296 9.4257
8 6 5 5.6387 -19.0350
8 6 6 -5.2155 -2.3469
8 6 7 5.5109 8.9831
8 6 8 3.8696 -4.9925
8 7 0 1.1558 -9.1074
8 7 1 8.4112 0.8076
8 7 2 3.7580 -5.0447
8 7 3 2.6348 7.9491
8 7 4 2.9330 -7.2668
8 7 5 3.6937 7.3553
8 7 6 1.5875 1.6039
8 7 7 5.2542 3.9463
8 7 8 2.6793 -3.9645
8 8 0 7.7522 6.6674
8 8 1 -13.6011 12.9804
8 8 2 -15.7754 -6.6014
8 8 3 -0.0901 -10.8241
8 8 4 -16.0058 9.1735
8 8 5 15.1575 1.7473
8 8 6 -6.7291 -9.2334
8 8 7 2.6047 15.4575
8 8 8 3.8518 3.3708
9 0 0 -3.3451 1.6782
9 0 1 35.8396 -0.5223
9 0 2 0.3313 1.4526
9 0 3 -17.1571 -0.7614
9 0 4 14.0179 1.0651
9 0 5 -9.9487 -0.7184
9 0 6 7.3755 1.0586
9 0 7 6.8890 -0.4107
9 0 8 -8.5568 1.1042
9 0 9 11.4015 -0.2382
9 1 0 -26.6526 -2.8686
9 1 1 1.5483 -2.8227
9 1 2 15.9694 -3.5247
9 1 3 -8.5087 9.4620
9 1 4 32.2311 -17.5738
9 1 5 -10.8890 -5.1273
9 1 6 6.5964 10.6043
9 1 7 4.4320 0.1022
9 1 8 -5.8525 -11.0800
9 1 9 4.2024 9.6543
9 2 0 -46.4839 -4.8971
9 2 1 20.0582 -12.5344
9 2 2 -0.4652 -11.5557
9 2 3 -9.8296 2.2416
9 2 4 2.7896 -9.1701
9 2 5 6.6787 18.5922
9 2 6 -16.5452 6.5610
9 2 7 10.8819 7.2684
9 2 8 -14.2374 -3.3781
9 2 9 -5.9088 3.1602
9 3 0 -32.2036 7.1168
9 3 1 -3.7302 2.2087
9 3 2 -7.1910 2.7092
9 3 3 -8.5182 -11.3990
9 3 4 -13.8309 -12.4525
9 3 5 9.8584 -8.1629
9 3 6 1.6785 -0.9363
9 3 7 6.5675 -2.6134
9 3 8 -6.0922 -2.4356
9 3 9 7.8796 -3.7938
9 4 0 7.5854 -5.8914
9 4 1 1.3152 2.7591
9 4 2 -6.0261 -3.4827
9 4 3 -0.7781 -5.8731
9 4 4 -5.8956 -7.3260
9 4 5 2.2692 1.0927
9 4 6 -8.4357 0.0368
9 4 7 6.5156 -0.7281
9 4 8 4.8815 -2.0028
9 4 9 6.7695 1.2889
9 5 0 16.7490 -15.6255
9 5 1 -11.3686 8.4563
9 5 2 16.1270 9.5436
9 5 3 2.3388 6.6556
9 5 4 8.6869 -2.9946
9 5 5 -13.4607 7.5622
9 5 6 1.6746 -1.3330
9 5 7 5.8113 0.5200
9 5 8 -1.1165 -0.4247
9 6 0 -10.2439 -8.1885
9 6 1 3.3979 -10.5098
9 6 2 -14.3508 -3.1989
9 6 3 -4.4917 -17.0943
9 6 4 0.8962 -1.3290
9 6 5 9.2522 -7.4394
9 6 6 3.5151 5.0121
9 6 7 3.5503 -0.0229
9 6 8 -0.8567 -9.5021
9 7 0 -8.9248 -1.5754
9 7 1 12.0885 1.5318
9 7 2 0.7515 9.9337
9 7 3 14.6380 -0.2504
9 7 4 -5.4777 -2.5152
9 7 5 1.5095 8.5828
9 7 6 -0.9904 0.9464
9 7 7 3.5484 -3.4423
9 7 8 1.3730 5.2644
9 8 0 7.5863 -3.2984
9 8 1 6.9199 1.9515
9 8 2 4.0226 12.5501
9 8 3 -0.6666 -1.0555
9 8 4 -1.1311 8.1905
9 8 5 0.0324 -5.2222
9 8 6 5.3201 1.8321
9 8 7 -2.9784 8.8998
9 8 8 7.6899 -0.2554
9 9 0 -11.5949 3.3802
9 9 1 10.8255 -3.8985
9 9 2 11.4827 -8.5445
9 9 3 -4.8204 -2.1190
9 9 4 5.0022 2.6224
9 9 5 -1.9405 4.7461
9 9 6 2.3422 -1.9979
9 9 7 -7.4389 5.7174
10 0 0 12.8647 -0.9167
10 0 1 10.4755 1.5041
10 0 2 4.9703 -1.1226
10 0 3 -2.1711 1.0243
10 0 4 -1.2147 -1.3286
10 0 5 4.6773 0.8371
10 0 6 -1.7256 -1.0148
10 0 7 -5.6048 1.0058
10 0 8 -1.6102 -0.5670
10 0 9 -5.4010 0.9082
10 1 0 4.1158 20.1679
10 1 1 -2.9077 -4.7892
10 1 2 20.2598 -13.1086
10 1 3 -28.9965 20.4452
10 1 4 -4.5740 -20.5990
10 1 5 -3.0978 0.2980
10 1 6 1.8514 0.7406
10 1 7 -11.7646 -7.9185
10 1 8 6.9899 -9.8357
10 1 9 -3.0893 -0.4900
10 2 0 8.9208 -14.0230
10 2 1 -2.3456 -5.8180
10 2 2 3.1499 4.9674
10 2 3 3.5984 7.6862
10 2 4 -5.6119 -15.8456
10 2 5 -1.1288 11.1806
10 2 6 -3.7547 -2.7514
10 2 7 1.2425 -14.7515
10 2 8 -1.3477 3.8394
10 2 9 3.3531 -6.3795
10 3 0 -4.7174 -2.6929
10 3 1 -12.8763 -12.8375
10 3 2 6.1930 -0.2846
10 3 3 1.9619 -6.2379
10 3 4 -35.7821 13.9250
10 3 5 1.7412 2.6028
10 3 6 -10.1400 7.1565
10 3 7 -5.5045 0.0342
10 3 8 4.0679 -9.9627
10 3 9 -0.5572 7.7744
10 4 0 -13.6224 5.3568
10 4 1 -25.0078 22.3776
10 4 2 -12.1768 0.0785
10 4 3 -6.2885 -7.6666
10 4 4 -4.3903 -2.5106
10 4 5 0.0782 -4.0189
10 4 6 7.6925 3.0923
10 4 7 -3.6723 1.2562
10 4 8 -2.8998 3.3357
10 5 0 7.8124 2.6171
10 5 1 -5.0678 7.6374
10 5 2 -1.2765 0.4048
10 5 3 2.8653 -5.4951
10 5 4 6.7527 11.8626
10 5 5 -6.4909 -1.4472
10 5 6 7.6194 -1.6573
10 5 7 -2.8146 -2.5639
10 5 8 10.0071 -6.3264
10 6 0 -3.1956 2.8779
10 6 1 7.2276 -3.9016
10 6 2 -9.1872 1.0195
10 6 3 6.1727 5.4963
10 6 4 -4.7675 10.1946
10 6 5 -10.4543 -2.0039
10 6 6 0.3095 -0.9088
10 6 7 -6.2816 -1.7121
10 6 8 9.3894 1.1676
10 7 0 -1.5402 10.3079
10 7 1 -11.8816 10.9511
10 7 2 -0.9915 -10.9196
10 7 3 -6.0983 9.7019
10 7 4 7.0255 -3.3653
10 7 5 -2.3742 8.6465
10 7 6 -1.9649 7.3580
10 7 7 -5.3104 -0.2898
10 7 8 -1.7133 2.1134
10 8 0 9.6961 -7.8675
10 8 1 -13.9070 -8.6823
10 8 2 4.1968 -2.3211
10 8 3 -2.5741 -1.6988
10 8 4 4.7240 1.7195
10 8 5 2.8076 4.3087
10 8 6 1.9723 -3.3488
10 8 7 -5.8371 2.3881
10 9 0 5.5595 -2.5394
10 9 1 11.6080 -2.0112
10 9 2 7.9669 4.0831
10 9 3 -6.2931 7.0031
10 9 4 -2.7743 -2.7207
10 9 5 -6.5253 -0.6986
10 9 6 3.3538 2.2955
10 9 7 2.6930 -2.9014
10 10 0 -7.1279 1.1532
10 10 1 -0.6646 -24.6880
10 10 2 4.2025 -1.2694
10 10 3 -11.8053 -15.5998
10 10 4 7.9720 -0.7841
10 10 5 -15.6160 -4.8387
10 10 6 4.7098 0.9668
10 10 7 -2.6202 -8.2264
11 0 0 -32.6647 0.8025
11 0 1 -14.7563 -0.2980
11 0 2 12.0176 0.6562
11 0 3 -0.8018 -0.4464
11 0 4 -9.3211 0.4747
11 0 5 2.9579 -0.4293
11 0 6 -3.1108 0.4950
11 0 7 5.8073 -0.2324
11 0 8 -1.7691 0.5066
11 0 9 -6.9054 -0.1419
11 1 0 7.5340 6.1267
11 1 1 5.9071 -14.1667
11 1 2 1.1848 17.5107
11 1 3 -10.7962 -12.1390
11 1 4 -2.5929 6.2776
11 1 5 -4.8173 -9.3757
11 1 6 0.1047 13.7446
11 1 7 -2.1597 -6.1305
11 1 8 -3.5176 5.3704
11 1 9 0.7957 5.2322
11 2 0 -6.8167 7.8749
11 2 1 -10.4235 -7.5715
11 2 2 -1.6672 -3.1096
11 2 3 -4.8620 -5.5472
11 2 4 -5.6624 -11.8783
11 2 5 -2.0650 -4.7134
11 2 6 -6.3529 -2.1959
11 2 7 9.5822 -0.0126
11 2 8 -7.9514 -0.3637
11 3 0 -16.4194 -16.1414
11 3 1 0.0928 4.6221
11 3 2 -3.6116 0.1126
11 3 3 11.6307 7.8617
11 3 4 -8.8020 -2.6632
11 3 5 -14.8783 -0.0649
11 3 6 1.3720 -1.2022
11 3 7 -15.7524 2.1295
11 3 8 -4.1031 -1.7233
11 4 0 -0.7541 -12.8155
11 4 1 1.2666 13.5089
11 4 2 -5.6890 -9.2000
11 4 3 19.5454 3.6447
11 4 4 4.1910 1.9565
11 4 5 -12.1021 9.7913
11 4 6 -1.3464 -0.0031
11 4 7 4.1868 5.9822
11 4 8 -8.9944 -9.9360
11 5 0 -24.4123 21.1035
11 5 1 9.6246 -3.0622
11 5 2 -11.3344 0.8311
11 5 3 10.3383 1.0729
11 5 4 0.6232 5.5938
11 5 5 -5.9702 6.0171
11 5 6 4.5965 -3.4757
11 5 7 -11.2219 4.5878
11 5 8 -1.2096 7.6859
11 6 0 -5.0201 4.9294
11 6 1 0.8668 -10.2979
11 6 2 3.1948 4.2149
11 6 3 1.0578 3.3414
11 6 4 13.8940 7.7511
11 6 5 -0.9987 -1.5671
11 6 6 6.0872 0.5126
11 6 7 4.1747 4.3721
11 6 8 2.3723 3.3074
11 7 0 6.8847 6.2668
11 7 1 3.4352 -8.2598
11 7 2 -0.5296 9.9073
11 7 3 5.9153 -4.6087
11 7 4 -0.5293 10.8571
11 7 5 -11.6384 -0.0440
11 7 6 -9.4117 -3.7181
11 7 7 -0.2066 -0.0081
11 8 0 -1.1394 1.5687
11 8 1 1.9538 -8.0808
11 8 2 -7.8258 -4.5624
11 8 3 1.8849 -0.3174
11 8 4 0.2681 4.6189
11 8 5 -1.2545 2.5852
11 8 6 0.6833 -1.3675
11 8 7 -1.2379 6.8571
11 9 0 2.8217 5.6876
11 9 1 11.9033 0.3890
11 9 2 2.4098 1.0271
11 9 3 -3.3367 -0.7007
11 9 4 0.3822 -0.1501
11 9 5 -3.6195 -1.9122
11 9 6 3.1967 0.4436
11 9 7 6.4821 -1.2019
11 10 0 3.9085 6.2716
11 10 1 -3.3632 -3.1367
11 10 2 -14.0125 -13.6381
11 10 3 2.1376 -5.3357
11 10 4 -10.5957 -5.7410
11 10 5 1.8876 -3.3800
11 10 6 6.5267 3.2285
11 11 0 -21.6684 20.4635
11 11 1 -3.6939 2.4863
11 11 2 2.1039 -5.8661
11 11 3 3.3615 2.1515
11 11 4 -8.9764 -2.0882
11 11 5 -10.3862 11.2483
11 11 6 7.2011 8.3982
12 0 0 -13.2832 0.3024
12 0 1 13.7008 0.2086
12 0 2 -6.9868 0.1450
12 0 3 -1.9279 -0.0008
12 0 4 -1.2952 -0.0315
12 0 5 6.7597 -0.0212
12 0 6 4.4207 0.0483
12 0 7 1.8795 0.1176
12 0 8 2.0721 0.1676
12 1 0 8.8610 5.3719
12 1 1 -6.3169 -4.4737
12 1 2 7.2168 4.1674
12 1 3 -1.7809 -4.8133
12 1 4 0.6865 7.7679
12 1 5 -7.7341 -0.9918
12 1 6 6.4519 0.6457
12 1 7 -0.4617 0.8011
12 1 8 0.2348 -8.2289
12 2 0 6.5636 17.6326
12 2 1 -4.1955 0.3565
12 2 2 5.2335 3.5762
12 2 3 -0.7796 -2.6796
12 2 4 0.1495 -2.1322
12 2 5 3.3766 2.7875
12 2 6 0.4280 -2.4559
12 2 7 -1.7189 -1.0550
12 2 8 1.1238 6.8720
12 3 0 -29.6760 2.4223
12 3 1 -5.1872 8.8249
12 3 2 1.2201 -0.0610
12 3 3 -1.7121 -12.4858
12 3 4 0.7709 2.4156
12 3 5 5.2778 0.6483
12 3 6 2.2449 -2.5225
12 3 7 -3.6312 -1.0913
12 3 8 4.3441 -12.9818
12 4 0 -0.2413 13.5592
12 4 1 0.1612 -4.6571
12 4 2 -9.8138 2.0057
12 4 3 2.7481 -0.2587
12 4 4 8.5783 7.7549
12 4 5 -4.8303 3.8287
12 4 6 -7.5485 3.3197
12 4 7 4.6577 2.0817
12 4 8 -2.7582 1.4784
12 5 0 -6.5066 10.8510
12 5 1 8.0684 3.0405
12 5 2 -2.2533 3.8525
12 5 3 -0.2990 -6.8423
12 5 4 -2.5475 1.2062
12 5 5 5.7164 0.7242
12 5 6 -15.2802 -6.1844
12 5 7 3.2555 1.1718
12 5 8 -2.8514 1.3859
12 6 0 6.2772 -8.3103
12 6 1 -10.7190 -3.1074
12 6 2 3.7876 -1.0731
12 6 3 -0.1328 -12.7826
12 6 4 8.3090 0.2545
12 6 5 2.7804 -7.0804
12 6 6 -2.2493 3.0019
12 6 7 -4.6625 0.3702
12 7 0 -0.0203 4.9898
12 7 1 3.4493 -3.8034
12 7 2 -7.6740 -0.5084
12 7 3 0.1087 6.1265
12 7 4 6.5960 -1.1662
12 7 5 -10.4730 2.8037
12 7 6 6.8061 -4.6092
12 7 7 -3.7249 5.0571
12 8 0 2.6803 -3.9410
12 8 1 5.9425 6.7266
12 8 2 1.3062 -1.9635
12 8 3 -6.9433 0.3836
12 8 4 14.2903 -5.0307
12 8 5 -4.4656 -7.1703
12 8 6 4.1875 -3.0514
12 8 7 -0.4054 -3.8070
12 9 0 -12.2538 13.5269
12 9 1 -0.5428 1.4375
12 9 2 -5.4357 -4.0537
12 9 3 3.8198 -6.8524
12 9 4 0.3455 5.8585
12 9 5 -0.6813 -4.3267
12 9 6 3.1922 -0.5941
12 10 0 -14.2336 11.7263
12 10 1 3.6554 -9.6140
12 10 2 4.7141 0.2197
12 10 3 -5.1736 -5.1120
12 10 4 -0.0679 -1.3191
12 10 5 -7.3631 3.7453
12 10 6 2.8463 5.0435
12 11 0 -4.3327 6.2140
12 11 1 -9.9559 9.0112
12 11 2 -6.4058 7.4598
12 11 3 1.3356 -4.1281
12 11 4 -4.0623 -9.5747
12 11 5 -11.6309 1.8707
12 12 0 -4.8541 4.5146
12 12 1 10.4140 9.8109
12 12 2 5.4107 1.0823
12 12 3 14.7613 0.3926
12 12 4 -5.1160 -1.2762
12 12 5 4.2393 4.5701
13 0 0 9.4628 -0.2229
13 0 1 -6.5859 0.4336
13 0 2 0.6287 -0.2594
13 0 3 -8.8155 0.3454
13 0 4 0.2885 -0.2650
13 0 5 9.7135 0.2824
13 0 6 1.0432 -0.2115
13 0 7 1.4716 0.2704
13 0 8 2.7463 -0.1448
13 1 0 6.4133 -2.7974
13 1 1 1.7844 5.0257
13 1 2 -1.2616 8.3884
13 1 3 3.2692 -1.4463
13 1 4 -3.3071 -9.6640
13 1 5 -0.2103 -1.0986
13 1 6 4.7844 -14.2197
13 1 7 -1.8302 -1.3919
13 1 8 -1.5113 5.3792
13 2 0 -7.7343 -23.8572
13 2 1 -0.3321 -1.9047
13 2 2 7.2750 2.2933
13 2 3 -0.4152 0.2537
13 2 4 1.0403 -0.8664
13 2 5 -0.7911 4.4360
13 2 6 -10.7988 0.2321
13 2 7 1.0906 1.5850
13 2 8 -7.3634 -8.3727
13 3 0 -7.2261 4.0808
13 3 1 0.6197 -4.4908
13 3 2 0.5189 1.6639
13 3 3 1.8393 -6.6981
13 3 4 0.0691 1.3937
13 3 5 -9.9901 -2.5975
13 3 6 -3.0159 3.8390
13 3 7 -6.6801 -9.2780
13 3 8 3.6610 -2.1523
13 4 0 -12.4611 -6.9848
13 4 1 -0.5155 9.3715
13 4 2 4.8958 -8.0144
13 4 3 -7.1822 3.4714
13 4 4 11.8524 2.3386
13 4 5 4.3072 4.2953
13 4 6 -1.7388 -2.3064
13 4 7 0.3829 5.9581
13 5 0 -2.1764 -5.1209
13 5 1 -3.7280 -2.3568
13 5 2 -0.9554 -4.3988
13 5 3 -7.4090 0.2834
13 5 4 -6.8803 1.1775
13 5 5 -2.3048 -2.4568
13 5 6 -6.8402 -1.9470
13 5 7 -2.3318 3.2036
13 6 0 15.9128 -4.4978
13 6 1 -6.6337 -3.9228
13 6 2 8.4280 -1.2047
13 6 3 3.2305 3.3897
13 6 4 -2.7069 -6.3910
13 6 5 -2.4892 -5.3439
13 6 6 2.8311 0.7901
13 6 7 -9.0879 5.6321
13 7 0 9.7647 -1.0744
13 7 1 -14.0440 4.5062
13 7 2 3.0793 -0.1703
13 7 3 -1.8976 -3.0855
13 7 4 -1.4504 -4.5504
13 7 5 -0.0829 -5.0735
13 7 6 -6.0883 -0.0365
13 7 7 -13.8059 -2.2352
13 8 0 10.1730 -7.4772
13 8 1 -0.8687 -2.0445
13 8 2 5.3552 -0.2204
13 8 3 -4.4910 0.1188
13 8 4 2.1091 -1.0423
13 8 5 -0.7626 -2.2075
13 8 6 0.5073 -2.9293
13 9 0 7.8168 9.2054
13 9 1 -3.9099 -3.4439
13 9 2 19.1654 -5.8119
13 9 3 -5.4983 -2.2893
13 9 4 10.3992 -4.4777
13 9 5 -6.7059 -6.4775
13 9 6 3.8873 -0.8840
13 10 0 -2.1421 -7.1280
13 10 1 -10.3746 9.7556
13 10 2 18.5067 -3.3090
13 10 3 -5.8834 -0.4994
13 10 4 0.4501 -6.7349
13 10 5 -1.1725 -3.6413
13 11 0 -2.6916 7.8516
13 11 1 -9.5466 6.3829
13 11 2 -5.8426 -0.5040
13 11 3 8.7394 -5.2557
13 11 4 -19.4759 -7.4843
13 11 5 2.6042 -0.5017
13 12 0 -3.6114 10.2053
13 12 1 12.2238 5.3037
13 12 2 3.9458 3.3362
13 12 3 11.9687 -1.5347
13 12 4 -0.6969 -0.0162
13 13 0 11.3763 3.5904
13 13 1 1.7236 -1.3857
13 13 2 1.8484 11.3208
13 13 3 5.0624 -1.2573
14 0 0 8.9994 1.0870
14 0 1 -18.6417 -0.5736
14 0 2 5.6647 1.1325
14 0 3 -7.6310 -0.4238
14 0 4 -13.5421 1.1330
14 0 5 16.2977 -0.3329
14 0 6 -5.6683 0.9603
14 0 7 -11.8466 -0.3505
14 0 8 -6.7861 0.7078
14 1 0 21.6796 3.6494
14 1 1 -5.3058 12.5126
14 1 2 1.5809 -4.3841
14 1 3 -1.8010 -3.9551
14 1 4 24.1156 0.3195
14 1 5 -5.9381 -0.8967
14 1 6 16.7876 -3.9578
14 1 7 -3.3167 2.4836
14 1 8 2.0781 -13.3028
14 2 0 9.2752 13.0615
14 2 1 -9.4075 5.4601
14 2 2 3.3186 -2.1226
14 2 3 4.9576 10.6225
14 2 4 -11.5768 0.6044
14 2 5 4.6579 4.0666
14 2 6 -2.5282 -3.5111
14 2 7 0.2409 0.4889
14 2 8 3.4782 3.4808
14 3 0 0.6313 0.4022
14 3 1 0.8810 -2.3653
14 3 2 -6.5032 -4.5338
14 3 3 -14.0610 -1.0453
14 3 4 4.2214 -3.9357
14 3 5 -11.8869 -2.1979
14 3 6 3.6078 -2.2700
14 3 7 -2.8447 -5.4570
14 4 0 -4.5165 7.8172
14 4 1 3.7181 4.7856
14 4 2 -4.9462 -2.3630
14 4 3 -9.4627 -7.6376
14 4 4 0.5879 1.8725
14 4 5 -14.7911 -6.5086
14 4 6 12.7920 8.3969
14 4 7 -10.7191 4.6800
14 5 0 -1.1059 9.1525
14 5 1 -6.3854 2.2311
14 5 2 -6.5348 -7.1210
14 5 3 -4.0454 -8.8679
14 5 4 -6.5197 0.7640
14 5 5 -0.9825 -18.3393
14 5 6 1.2799 11.1923
14 5 7 -5.0163 -2.2337
14 6 0 11.1056 -9.0621
14 6 1 -1.3014 8.5316
14 6 2 -7.5889 -1.9196
14 6 3 9.5435 -3.4035
14 6 4 -13.6860 0.9691
14 6 5 5.5647 -17.2857
14 6 6 6.2336 6.8678
14 7 0 5.0345 6.5203
14 7 1 -3.4921 3.0902
14 7 2 -2.3377 -4.0192
14 7 3 -5.1958 1.4610
14 7 4 -1.9147 -5.8345
14 7 5 3.4744 -0.2496
14 7 6 -0.9100 4.2814
14 8 0 -16.7690 11.2487
14 8 1 -1.4010 -2.5381
14 8 2 -2.0742 5.1903
14 8 3 1.9375 2.4766
14 8 4 -0.0067 -0.0917
14 8 5 0.9532 4.6048
14 8 6 -2.5292 2.1294
14 9 0 -1.5692 -20.0112
14 9 1 0.8939 11.0229
14 9 2 0.9736 -4.2966
14 9 3 -7.8147 -8.1345
14 9 4 0.8006 -9.4759
14 9 5 -11.2317 -3.8255
14 10 0 -19.7461 -8.0774
14 10 1 5.8518 -5.7050
14 10 2 -4.7303 3.6492
14 10 3 5.4700 -3.6633
14 10 4 -6.9444 -0.5292
14 10 5 10.3432 1.3485
14 11 0 -4.6880 2.6953
14 11 1 -1.1741 1.1096
14 11 2 -1.0889 2.4107
14 11 3 9.3447 -1.6304
14 11 4 -3.0987 -7.2332
14 12 0 8.0083 2.2571
14 12 1 8.4782 2.3769
14 12 2 3.8580 3.6258
14 12 3 7.9851 -2.8736
14 13 0 12.4389 -1.1502
14 13 1 -1.5551 6.6177
14 13 2 7.4137 7.5028
15 0 0 4.2897 -1.0322
15 0 1 -17.3148 1.3095
15 0 2 14.2443 -0.9780
15 0 3 -7.7107 1.2828
15 0 4 13.8850 -0.8717
15 0 5 -1.9589 1.1579
15 0 6 5.2996 -0.7676
15 0 7 -3.8689 0.9310
15 0 8 -0.0595 -0.6768
15 1 0 3.4696 -14.0160
15 1 1 1.8286 3.3668
15 1 2 -6.0926 -2.2217
15 1 3 2.1794 6.2378
15 1 4 10.7809 12.3273
15 1 5 -7.0408 -0.8368
15 1 6 7.5484 -12.5689
15 1 7 -10.2515 15.0999
15 2 0 -7.4432 0.3495
15 2 1 7.2416 4.2716
15 2 2 2.9568 -3.6736
15 2 3 -3.2668 8.8516
15 2 4 11.6577 -0.8096
15 2 5 3.5437 15.6734
15 2 6 -6.4963 -11.6040
15 2 7 1.4914 0.9068
15 3 0 2.3593 2.4199
15 3 1 8.8763 -14.2835
15 3 2 0.8451 -1.5637
15 3 3 -4.5790 -3.3065
15 3 4 8.6821 -1.4113
15 3 5 -7.1157 -4.1257
15 3 6 3.2130 -4.7726
15 3 7 4.3080 8.2086
15 4 0 14.9748 17.2238
15 4 1 -2.3371 -14.8600
15 4 2 5.3144 1.2721
15 4 3 -7.7955 9.0325
15 4 4 2.5396 -5.0754
15 4 5 1.0826 -2.8979
15 4 6 7.8686 2.3385
15 4 7 -3.8780 0.8430
15 5 0 12.8182 5.3396
15 5 1 -3.3614 4.9694
15 5 2 6.7072 6.1910
15 5 3 -1.2145 1.0877
15 5 4 4.6411 1.0283
15 5 5 4.0610 1.0047
15 5 6 -4.0879 9.5560
15 6 0 -0.5962 2.8093
15 6 1 -3.9027 -6.4612
15 6 2 4.8930 5.3060
15 6 3 -4.3348 6.6070
15 6 4 -6.4781 -10.3511
15 6 5 4.2404 9.3222
15 6 6 5.2655 0.1303
15 7 0 -4.4809 8.8908
15 7 1 4.3563 -1.6720
15 7 2 8.5085 0.5014
15 7 3 -3.6386 2.8099
15 7 4 -13.6155 6.9545
15 7 5 3.3738 -4.6745
15 7 6 -5.8029 2.8407
15 8 0 -5.4194 -5.6014
15 8 1 14.1849 3.8843
15 8 2 0.0155 8.9617
15 8 3 4.1895 -1.3179
15 8 4 -0.6095 10.3255
15 8 5 6.2266 -9.4554
15 9 0 -14.6863 1.1117
15 9 1 8.1851 -6.1657
15 9 2 -7.9764 0.2576
15 9 3 2.0547 -8.7447
15 9 4 3.8083 5.0764
15 9 5 -1.8278 -13.5057
15 10 0 -14.9948 25.3143
15 10 1 10.3841 -13.8467
15 10 2 -3.6886 8.7643
15 10 3 -3.4188 -3.4035
15 10 4 2.5214 0.9610
15 11 0 14.4248 3.3148
15 11 1 -12.4001 4.6650
15 11 2 11.6138 -0.1078
15 11 3 -2.7316 -0.1932
15 12 0 -1.8177 5.7289
15 12 1 5.3627 6.2924
15 12 2 5.3131 -0.2100
16 0 0 15.8309 0.6233
16 0 1 -14.5422 -0.4307
16 0 2 -4.7289 0.8122
16 0 3 11.6438 -0.1583
16 0 4 -15.5694 0.9858
16 0 5 15.1961 -0.0903
16 0 6 -1.3231 0.7313
16 0 7 -4.3052 -0.2433
16 1 0 4.2001 15.2391
16 1 1 1.5491 -9.8735
16 1 2 9.1521 7.5853
16 1 3 -5.4004 -15.1594
16 1 4 14.1321 8.5838
16 1 5 -2.5759 -12.9393
16 1 6 5.9419 -0.9540
16 1 7 -0.6255 -7.9706
16 2 0 9.6364 -14.8629
16 2 1 -7.4397 6.5843
16 2 2 2.1293 2.9327
16 2 3 -15.5552 -3.5027
16 2 4 -3.9930 -9.6538
16 2 5 -0.8111 3.4065
16 2 6 3.3404 -2.2113
16 2 7 0.6923 8.0056
16 3 0 14.1064 7.7317
16 3 1 -1.4771 -0.0685
16 3 2 -5.2619 -15.3708
16 3 3 0.8491 -3.1286
16 3 4 -7.3411 -11.6200
16 3 5 8.0086 -3.7294
16 3 6 -3.6100 0.2609
16 4 0 -0.4786 -4.9615
16 4 1 -4.9563 -6.0042
16 4 2 0.5430 -4.0376
16 4 3 -8.8532 -1.3226
16 4 4 3.8939 -12.5995
16 4 5 -5.6366 -3.0552
16 4 6 6.9490 5.6376
16 5 0 7.1797 -0.6237
16 5 1 0.9102 1.6134
16 5 2 3.2870 1.1059
16 5 3 -1.7022 -2.2686
16 5 4 -1.5490 -8.9318
16 5 5 7.7136 5.6891
16 5 6 -2.1729 0.7642
16 6 0 3.9304 -0.4938
16 6 1 1.4918 -10.0702
16 6 2 2.9652 5.4061
16 6 3 2.5525 -6.9788
16 6 4 -8.8288 -1.3352
16 6 5 5.8569 -2.0746
16 7 0 -0.8530 -6.3392
16 7 1 5.2307 0.6056
16 7 2 4.3096 6.2776
16 7 3 -4.0423 -12.5185
16 7 4 1.9330 8.2172
16 7 5 6.0199 -8.2049
16 8 0 4.2811 -10.6553
16 8 1 -1.5696 3.1931
16 8 2 10.0147 3.5882
16 8 3 -4.9576 2.3414
16 8 4 -1.7438 5.9067
16 9 0 -5.4156 -9.5682
16 9 1 3.6751 2.9267
16 9 2 9.2234 -13.2647
16 9 3 -5.6949 0.8744
16 9 4 6.9111 0.8962
16 10 0 1.2701 -4.1162
16 10 1 -5.5110 -4.2309
16 10 2 8.5298 -7.1976
16 10 3 -8.6398 5.2437
16 11 0 1.1485 3.4268
16 11 1 -7.3116 6.5964
16 11 2 0.3598 -11.2294
17 0 0 -18.8272 0.4311
17 0 1 -9.1131 -0.7899
17 0 2 -12.3315 0.4941
17 0 3 1.7694 -0.5777
17 0 4 -10.3343 0.5802
17 0 5 9.1592 -0.4776
17 0 6 -2.9824 0.4429
17 0 7 2.3115 -0.5121
17 1 0 4.5616 -19.7992
17 1 1 5.9137 13.6528
17 1 2 -7.4785 2.6623
17 1 3 -9.4090 -9.9133
17 1 4 7.5993 12.0349
17 1 5 -4.0936 -6.9461
17 1 6 -3.3207 0.8828
17 1 7 3.9126 13.1292
17 2 0 10.2161 -9.6104
17 2 1 2.0095 -1.9075
17 2 2 7.1697 1.3892
17 2 3 12.1318 -18.6272
17 2 4 5.1909 -2.5733
17 2 5 11.2907 -13.2543
17 2 6 1.6310 -4.7055
17 3 0 -4.6553 -3.0297
17 3 1 -0.6934 10.3260
17 3 2 -8.5936 4.2095
17 3 3 -0.1009 -14.9350
17 3 4 -4.8110 15.6471
17 3 5 2.9449 -20.8832
17 3 6 0.6934 8.1303
17 4 0 -9.0776 -1.0360
17 4 1 2.8029 -11.5753
17 4 2 -2.3940 -0.3307
17 4 3 -1.1956 1.5073
17 4 4 0.4810 1.7359
17 4 5 -1.0489 3.3118
17 4 6 2.1151 2.5522
17 5 0 -12.0884 -1.8306
17 5 1 3.1128 2.2519
17 5 2 -3.2908 -5.7545
17 5 3 -1.8751 0.7579
17 5 4 -5.3651 1.2554
17 5 5 2.6134 -5.9502
17 6 0 -4.7609 7.8543
17 6 1 0.1076 -17.1783
17 6 2 3.0969 -0.5612
17 6 3 -7.1281 -7.9943
17 6 4 4.8250 1.6266
17 6 5 -8.2926 -8.4984
17 7 0 1.1339 6.3084
17 7 1 -5.9190 -17.2692
17 7 2 -3.5273 6.5123
17 7 3 2.9851 -5.9791
17 7 4 -4.1559 -1.6761
17 8 0 0.0950 -5.7021
17 8 1 -5.7668 -1.8560
17 8 2 0.6332 -9.0390
17 8 3 2.0706 7.2353
17 8 4 -1.2612 -4.8186
17 9 0 4.6884 -8.7977
17 9 1 -3.8964 -1.4324
17 9 2 -0.8486 -7.2214
17 9 3 -0.1108 -7.7232
17 10 0 -3.7900 6.3877
17 10 1 3.7262 2.5671
18 0 0 5.6038 -1.7502
18 0 1 15.7588 0.4823
18 0 2 -4.8600 -1.5463
18 0 3 -2.3827 0.6960
18 0 4 -7.2145 -1.2724
18 0 5 -5.1562 0.6644
18 0 6 0.6802 -1.1670
18 1 0 2.3619 18.7704
18 1 1 -1.1586 1.1775
18 1 2 -4.6475 -1.1083
18 1 3 -5.8699 12.7548
18 1 4 -3.0327 -15.1977
18 1 5 1.0003 6.3454
18 1 6 -3.1252 -8.1871
18 2 0 7.3321 9.1216
18 2 1 8.3846 4.6115
18 2 2 0.0816 0.7262
18 2 3 -2.6981 -0.1610
18 2 4 -1.9608 0.5585
18 2 5 -0.4852 1.7718
18 2 6 -2.2776 0.6388
18 3 0 6.2081 10.2029
18 3 1 1.6656 -7.0849
18 3 2 -3.5167 -8.2380
18 3 3 -1.3936 6.7079
18 3 4 -10.2836 -16.3235
18 3 5 0.9605 5.7382
18 4 0 -9.5409 6.7910
18 4 1 5.6813 0.2934
18 4 2 -12.0252 -1.8497
18 4 3 0.4021 4.4787
18 4 4 -10.8502 -3.9158
18 4 5 -13.0527 2.6790
18 5 0 -4.6271 7.1572
18 5 1 7.3310 0.9417
18 5 2 1.5612 -7.7686
18 5 3 8.3796 -1.2080
18 5 4 -3.3601 -5.2094
18 5 5 2.8771 -1.5236
18 6 0 -6.0810 4.7423
18 6 1 -1.7824 -2.2242
18 6 2 -2.1801 0.5275
18 6 3 -2.4349 -0.2151
18 6 4 0.1541 3.6742
18 7 0 -2.4317 8.7275
18 7 1 -1.1224 1.1822
18 7 2 -0.5377 -7.9136
18 7 3 -1.9615 5.2000
18 8 0 1.1665 3.0878
18 8 1 -0.8288 5.5905
18 8 2 -2.3722 0.4170
18 9 0 -0.6653 4.3506
18 9 1 -2.8729 3.1018
19 0 0 20.5812 0.3168
19 0 1 4.9815 -0.5269
19 0 2 -2.4493 0.4610
19 0 3 11.1964 -0.3046
19 0 4 -7.8287 0.5970
19 0 5 11.6248 -0.2328
19 0 6 -6.0394 0.4247
19 1 0 -1.6052 -20.2472
19 1 1 12.3603 17.7564
19 1 2 -8.7409 3.7385
19 1 3 9.6918 -0.8020
19 1 4 0.5010 7.8653
19 1 5 15.2118 2.4054
19 1 6 -11.2494 0.7108
19 2 0 1.4271 -3.2738
19 2 1 11.7102 -9.6698
19 2 2 1.2865 8.0221
19 2 3 7.7338 -5.3263
19 2 4 2.8494 -6.2172
19 2 5 0.6644 10.6079
19 3 0 0.8928 -7.0667
19 3 1 0.0625 4.5251
19 3 2 4.5556 2.8509
19 3 3 -10.8592 -10.3411
19 3 4 1.2744 2.7130
19 3 5 -11.2869 -2.2804
19 4 0 1.8901 8.0716
19 4 1 5.7546 -10.4404
19 4 2 0.7807 0.5765
19 4 3 2.3617 3.9829
19 4 4 -1.9132 9.7461
19 5 0 -7.4005 1.4275
19 5 1 0.4821 -5.8810
19 5 2 3.8441 1.4350
19 5 3 -0.4957 -7.0259
19 5 4 -6.6421 0.8474
19 6 0 -1.3769 -2.9609
19 6 1 2.2794 -0.6407
19 6 2 -0.8911 -7.0704
19 6 3 -0.1715 -0.7333
19 7 0 -1.5527 1.2909
19 7 1 2.1444 1.4825
19 7 2 -0.4103 -0.5205
19 8 0 -0.3743 0.4497
20 0 0 -5.2536 0.2604
20 0 1 10.4841 -0.3810
20 0 2 -6.8854 0.3187
20 0 3 5.6902 -0.2616
20 0 4 -3.6396 0.3625
20 0 5 -3.8070 -0.2188
20 1 0 1.1554 10.6838
20 1 1 7.1500 -9.8498
20 1 2 -6.1999 5.5882
20 1 3 5.9829 2.7536
20 1 4 2.1261 1.6538
20 1 5 4.5960 4.0785
20 2 0 0.4256 -16.6386
20 2 1 9.5253 10.1048
20 2 2 3.8805 -0.9918
20 2 3 -3.0902 -1.7599
20 2 4 0.5662 -0.6453
20 3 0 -11.8669 -3.2539
20 3 1 8.3770 2.0801
20 3 2 -1.5606 -7.5179
20 3 3 4.9957 -4.3623
20 3 4 -12.6349 -6.3112
20 4 0 -16.9946 -9.0812
20 4 1 5.4832 0.3047
20 4 2 1.5038 -9.0711
20 4 3 -5.5212 11.1313
20 5 0 1.5231 -4.0840
20 5 1 5.3486 -3.7542
20 5 2 0.5863 3.8203
20 5 3 3.2976 1.7303
20 6 0 -6.3361 -7.0916
20 6 1 5.5129 -1.0047
21 0 0 8.8956 -0.6164
21 0 1 -4.4273 -0.0172
21 0 2 4.4243 -0.5228
21 0 3 -2.4540 0.0817
21 0 4 -7.1630 -0.4091
21 0 5 -6.3417 0.0771
21 1 0 14.0231 -4.1597
21 1 1 -5.3181 17.3915
21 1 2 16.9489 -3.8083
21 1 3 2.1054 7.3507
21 1 4 1.6920 3.7427
21 2 0 2.3456 7.6495
21 2 1 -5.1662 -1.0707
21 2 2 4.4596 -3.3358
21 2 3 8.5907 -4.3816
21 2 4 -1.4855 1.5831
21 3 0 -15.7093 -2.0118
21 3 1 6.2194 5.3140
21 3 2 -2.1157 1.8090
21 3 3 -0.7694 4.9954
21 4 0 -2.0898 -9.4359
21 4 1 3.5859 0.9503
21 4 2 1.1360 -5.3457
21 5 0 -5.8895 -4.8003
21 5 1 -5.7796 8.3761
22 0 0 -1.0913 -0.2155
22 0 1 2.8469 0.2343
22 0 2 4.3910 -0.2193
22 0 3 -5.2410 0.2197
22 0 4 4.1495 -0.2056
22 1 0 0.4468 7.2940
22 1 1 -5.2499 -3.0884
22 1 2 4.7472 -1.3922
22 1 3 -7.3380 2.3198
22 2 0 -3.6613 -0.3877
22 2 1 3.4238 0.4429
22 2 2 18.1230 2.2887
22 3 0 -0.1496 2.2878
22 3 1 -3.9858 0.5227
23 0 0 -0.3994 0.4901
23 0 1 6.4212 -0.0673
23 0 2 -0.6304 0.4682
23 1 0 -19.2215 6.2690
23 1 1 -4.4076 -4.1861
23 1 2 -5.1019 4.6113
24 0 0 3.2937 0.2209
0 0 0 0.0 0.0
;
_shelx_fab_checksum              68091
_olex2_submission_special_instructions 'No special instructions were received'
_oxdiff_exptl_absorpt_empirical_details 
;
Empirical correction (ABSPACK) includes:
- Absorption correction using spherical harmonics
- Frame scaling
;
_oxdiff_exptl_absorpt_empirical_full_max 1.169
_oxdiff_exptl_absorpt_empirical_full_min 0.868
loop_
_twin_individual_id
_twin_individual_mass_fraction_refined
1 0.50(4)
2 0.50(4)
